# Supplementary material for: BRAIN - Holocene archaeo-data for assessing plant-cultural diversity in Italy and other Mediterranean regions
Source: Sci Data. 2024 May 22;11:520. doi: 10.1038/s41597-024-03346-5 (PMC11111760; doi:10.1038/s41597-024-03346-5)
Supplement: Supplementary file 1 — Dataset 1 [file 41597_2024_3346_MOESM1_ESM.xlsx]

## Sheet: All Sites
	ID	Name	Region	Province	Latitude	Longitude	Elevation (m a.s.l.)
Region: Abruzzo
	CAB1	Acquachiara	Abruzzo	Chieti	42°02'01"	14°23'29"	696
	CAB2	Ortucchio - Le Coste	Abruzzo	L'Aquila	41°59'15.58"	13°13'22.17"	1495
	CAB3	Catignano	Abruzzo	Pescara	42°20'43"	13°56'42"	335
	CAB4	Tortoreto	Abruzzo	Teramo	42°48'12.28"	13°54'59.55"	225
Region: Basilicata
	SBA1	Altojanni	Basilicata	Matera	40°36'36"	16°23'40"	375
	SBA2	Miglionico	Basilicata	Matera	40°34'03"	16°29'58"	445
	SBA3	Pomarico Vecchio	Basilicata	Matera	40°30'52"	16°32'59"	436
	SBA4	Difesa S. Biagio	Basilicata	Matera	40°30'21"	16°40'51"	138
	SBA5	Fattoria Fabrizio	Basilicata	Matera	40°24'46"	16°44'28"	57
	SBA6	Pizzica	Basilicata	Matera	40°24'45"	16°47'28"	36
	SBA7	S. Angelo Grieco	Basilicata	Matera	40°24'07"	16°42'13"	60
	SBA8	S. Angelo Vecchio	Basilicata	Matera	40°23'39"	16°43'10"	46
	SBA9	Pantanello (Pizzica Pantanello)	Basilicata	Matera	40°23'21"	16°47'11"	8
	SBA10	Incoronata di Metaponto	Basilicata	Matera	40°22'00"	16°49'00"	5
	SBA11	Ruoti - San Giovanni	Basilicata	Potenza	40°44'21.92"	15°40'10.79"	725
	SBA12	Torre di Satriano	Basilicata	Potenza	40°34'12"	15°38'15"	930
Region: Calabria
	SCL20	Gulf of S. Eufemia	Calabria	Vibo Valentia	38°50'00"	16°03'00"	0
	SCL1	Capo Alfiere	Calabria	Catanzaro	39°01'01"	17°11'16"	10
	SCL2	Grotta della Madonna di Praja a Mare	Calabria	Cosenza	39°54'19"	15°47'37"	180
	SCL3	Broglio di Trebisacce	Calabria	Cosenza	39°51'51"	16°30'16"	150
	SCL4	Grotta S. Michele di Saracena	Calabria	Cosenza	39°46'38"	16°08'40"	750
	SCL5	S. Agata di Esaro - Grotta della Monaca	Calabria	Cosenza	39°37'40"	15°58'32"	640
	SCL6	Spezzano della Sila - Piano di Cecita	Calabria	Cosenza	39°22'51"	16°31'40"	1140
	SCL7	Jure Vetere di San Giovanni in Fiore	Calabria	Cosenza	39°15'51.98"	16°38'17.31"	1100
	SCL8	Bagnara Calabra - Grotta San Sebastiano	Calabria	Reggio Calabria	38°16'42.18"	15°48'07.59"	65
	SCL9	Locri Epizefirii (Locri)	Calabria	Reggio Calabria	38°12'17"	16°14'11"	4
	SCL10	Tropea	Calabria	Vibo Valentia	38°40'40"	15°53'54"	55
	SCL17	Punta Zambrone	Calabria	Vibo Valentia	38°42'53"	15°58'20"	2
	SCL18	Fontana Manca - Alessandria del Carretto	Calabria	Cosenza	39°57'41.70"	16°22'46.83"	960
	SCL19	Lago Forano	Calabria	Cosenza	39°55'32.06"	16°20'49.99"	1530
Region: Campania
	SCA28	Pompeii	Campania	Napoli	40°44'44"	14°29'09"	0
	SCA1	Taurasi - C.da S. Martino	Campania	Avellino	41°00'12"	14°57'25"	318
	SCA2	S. Maria Capua Vetere	Campania	Caserta	41°05'00"	14°15'00"	38
	SCA3	Nola - Croce di Papa	Campania	Napoli	40°55'34"	14°31'01"	35
	SCA4	Augustus Villa - Starza della Regina	Campania	Napoli	40°52'33"	14°25'26"	130
	SCA5	Masseria de Carolis	Campania	Napoli	40°52'01"	14°22'32"	90
	SCA6	Cuma - Tempio di Giove	Campania	Napoli	40°50'55"	14°03'13"	40
	SCA7	Castel Nuovo - Piazza Municipio	Campania	Napoli	40°50'21"	14°15'12"	15
	SCA8	Herculaneum	Campania	Napoli	40°48'21"	14°20'50"	18
	SCA9	Longola	Campania	Napoli	40°47'40"	14°34'29"	15
	SCA10	Oplontis (Torre Annunziata) - Poppea's Villa	Campania	Napoli	40°45'25"	14°27'10"	20
	SCA11	Pompeii - Casa di Giulio Polibio	Campania	Napoli	40°45'01"	14°29'01"	34
	SCA12	Pompeii (Pompeii)	Campania	Napoli	40°45'00"	14°13'00"	27
	SCA13	Pompeii (Pompeii)	Campania	Napoli	40°44'53.67"	14°29'23.44"	21
	SCA14	Pompeii - Regio VI, Insula 1	Campania	Napoli	40°45'05.12"	14°28'59.40"	40
	SCA15	Pompeii - Casa delle Nozze di Ercole ed Ebe	Campania	Napoli	40°44'59"	14°29'07"	35
	SCA16	Pompeii - Garum Factory	Campania	Napoli	40°45'01"	14°29'17"	35
	SCA17	Pompeii - Casa dei Casti Amanti	Campania	Napoli	40°45'03"	14°29'24"	30
	SCA18	Pompeii - Tempio di Venere	Campania	Napoli	40°44'55"	14°29'04"	31
	SCA19	Pompeii - Porta Nocera	Campania	Napoli	40°44'55.67"	14°29'22.44"	21
	SCA20	Vivara	Campania	Napoli	40°44'38"	13°59'36"	20
	SCA21	Foce Sarno	Campania	Salerno	40°49'55"	14°35'50"	41
	SCA22	Fratte	Campania	Salerno	40°41'52"	14°46'38"	64
	SCA23	Foce Sele	Campania	Salerno	40°29'19"	14°58'10"	1
	SCA24	Roccagloriosa	Campania	Salerno	40°06'31.04"	15°25'52.48"	390
	SCA25	Herculaneum	Campania	Napoli	40°48'21"	14°20'50"	4
	SCA26	Herculaneum	Campania	Napoli	40°48'21"	14°20'50"	18
	SCA27	Lago Patria	Campania	Napoli	40°56'39.38"	14°02'19.71"	0
Region: Emilia Romagna
	NER137	Montale - Profile 3	Emilia Romagna	Modena	44°34'31"	10°54'27"	64
	NER138	Copparo - Ca' Spadolino di Coccanile	Emilia Romagna	Ferrara	44°53'33"	11°49'22"	3
	NER139	Bondeno - Pilastri	Emilia Romagna	Ferrara	44°56'48"	11°17'16"	10
	NER142	San Cesario sul Panaro - Sant'Ambrogio	Emilia Romagna	Modena	44°37'24"	10°59'54"	30
	NER143	Formigine - Tabina di Magreta	Emilia Romagna	Modena	44°35'56"	10°48'55"	70
	NER145	Parma - Terramara di Parma	Emilia Romagna	Parma	44°48'04"	10°19'44"	53
	NER146	San Michele di Valestra	Emilia Romagna	Reggio Emilia	44°27'08"	10°33'49"	790
	NER68	Montale - Terramara di Montale	Emilia Romagna	Modena	44°34'34"	10°54'38"	71
	NER1	Malalbergo - via Vita	Emilia Romagna	Bologna	44°43'10"	11°31'59"	12
	NER2	San Pietro in Casale - Maccaretolo	Emilia Romagna	Bologna	44°43'09"	11°25'58"	12
	NER3	Sant'Agata Bolognese - Nuova Geovis	Emilia Romagna	Bologna	44°41'10"	11°10'12"	17
	NER4	Sant'Agata Bolognese - Viadotto Crocetta	Emilia Romagna	Bologna	44°40'42"	11°10'10"	14
	NER5	Sant'Agata Bolognese - Montirone	Emilia Romagna	Bologna	44°39'18"	11°06'56"	21
	NER6	Bentivoglio - Calcarata	Emilia Romagna	Bologna	44°39'57"	11°26'09"	12
	NER7	Altedo - Via Vita	Emilia Romagna	Bologna	44°39'10"	11°28'20"	11
	NER8	S. Giovanni Persiceto - Zenerigolo	Emilia Romagna	Bologna	44°38'35"	11°11'48"	21
	NER9	S. Giovanni Persiceto - Piazza del Popolo	Emilia Romagna	Bologna	44°38'23"	11°11'21"	22
	NER10	S. Giovanni Persiceto - Via Imbiani	Emilia Romagna	Bologna	44°37'57"	11°09'59"	23
	NER11	S. Giovanni Persiceto - Podere Opera	Emilia Romagna	Bologna	44°36'52"	11°12'04"	25
	NER12	S. Giovanni Persiceto - Via Mandria	Emilia Romagna	Bologna	44°36'47"	11°12'01"	25
	NER13	Anzola Emilia - Terramara	Emilia Romagna	Bologna	44°32'55"	11°11'32"	41
	NER14	Calderara di Reno - San Vitale	Emilia Romagna	Bologna	44°32'42"	11°18'04"	35
	NER15	Bazzano - Pozzo Casini	Emilia Romagna	Bologna	44°31'10"	11°04'48"	69
	NER16	Casteldebole	Emilia Romagna	Bologna	44°30'58"	11°15'59"	53
	NER17	Medicina - Loc. Luogo Pozzo	Emilia Romagna	Bologna	44°30'56"	11°36'48"	17
	NER18	Bologna - Fiera Internazionale	Emilia Romagna	Bologna	44°30'49"	11°21'46"	39
	NER19	Bologna - Nuova Stazione AV	Emilia Romagna	Bologna	44°30'25"	11°20'33"	44
	NER20	Bologna - Via Frassinago/Via Foscolo	Emilia Romagna	Bologna	44°29'30"	11°19'53"	66
	NER21	Bologna - Via D'Azeglio	Emilia Romagna	Bologna	44°29'19"	11°20'23"	38
	NER22	Casalecchio di Reno - Zona A	Emilia Romagna	Bologna	44°29'01"	11°16'02"	67
	NER23	Casalecchio di Reno	Emilia Romagna	Bologna	44°29'00"	11°15'59"	61
	NER24	Castel S. Pietro Terme - Ex cinema teatro Bios	Emilia Romagna	Bologna	44°24'01"	11°35'28"	76
	NER25	Castel S. Pietro Terme - Piazza XX Settembre	Emilia Romagna	Bologna	44°23'51"	11°35'23"	75
	NER26	Imola - Cà di Guzzo	Emilia Romagna	Bologna	44°22'01"	11°42'09"	48
	NER27	Imola - Ex cinema Modernissimo	Emilia Romagna	Bologna	44°21'18"	11°41'36"	52
	NER28	Monte Castellaccio	Emilia Romagna	Bologna	44°21'00"	11°42'00"	76
	NER29	Pianella di Monte Savino	Emilia Romagna	Bologna	44°19'40"	11°24'20"	550
	NER30	Monterenzio Vecchio	Emilia Romagna	Bologna	44°19'12"	11°23'6"	586
	NER31	Ferrara - Piazza Castello	Emilia Romagna	Ferrara	44°50'24.36"	11°37'02.00"	9
	NER32	Ferrara - Giardino delle Duchesse	Emilia Romagna	Ferrara	44°50'11.83"	11°37'06.19"	9
	NER33	Ferrara - Piazza Municipale	Emilia Romagna	Ferrara	44°50'10.45"	11°37'07.21"	9
	NER34	Ferrara - Corso Porta Reno/Via Vaspergolo	Emilia Romagna	Ferrara	44°50'02.99"	11°37'06.40"	9
	NER35	Ferrara - Porta Paola/Via Bologna	Emilia Romagna	Ferrara	44°49'53"	11°36'58"	9
	NER36	Ferrara - Monastero S. Antonio	Emilia Romagna	Ferrara	44°49'39.19"	11°37'26.44"	9
	NER37	Portomaggiore - Gambulaga	Emilia Romagna	Ferrara	44°44'25"	11°49'01"	2
	NER38	Comacchio - Podere Belfiore	Emilia Romagna	Ferrara	44°44'00"	12°07'05"	1
	NER39	Comacchio - Valle Ponti	Emilia Romagna	Ferrara	44°42'00"	12°11'10"	-2
	NER40	Cento - La Rocca	Emilia Romagna	Ferrara	44°43'28"	11°17'12"	17
	NER41	Argenta - Via Vinarola/Aleotti	Emilia Romagna	Ferrara	44°37'55"	11°50'01"	4
	NER42	Forlì - Via Navicella	Emilia Romagna	Forlì Cesena	44°15'12"	12°05'11"	15
	NER43	Forlì - Cantiere ANAS Via Ravegnana	Emilia Romagna	Forlì Cesena	44°14'24"	12°04'07"	30
	NER44	Forlì - Ex Monte di Pietà	Emilia Romagna	Forlì Cesena	44°13'21"	12°20'27"	34
	NER45	Cesena - Provezza	Emilia Romagna	Forlì Cesena	44°11'02"	12°10'53"	26
	NER46	Forlimpopoli - Via Canalazzo	Emilia Romagna	Forlì Cesena	44°11'00"	12°06'19"	30
	NER47	Galeata	Emilia Romagna	Forlì Cesena	44°00'00"	11°55'00"	237
	NER48	Mirandola - Arginone	Emilia Romagna	Modena	44°54'29.20"	11°13'5.99"	9
	NER49	Mirandola - Miseria Vecchia	Emilia Romagna	Modena	44°54'8.60"	11°11'46.29"	9
	NER50	Carpi - Fossoli - Discarica AIMAG	Emilia Romagna	Modena	44°49'08"	10°53'53"	23
	NER51	Carpi - Ex manifattura Loria	Emilia Romagna	Modena	44°46'22"	10°53'11"	27
	NER52	Modena - Cittanova	Emilia Romagna	Modena	44°39'00"	10°50'00"	41
	NER53	Modena - Area Novi Sad	Emilia Romagna	Modena	44°39'2.84"	10°55'22.92"	34
	NER54	Modena - Vescovado	Emilia Romagna	Modena	44°38'47.45"	10°55'29.44"	34
	NER55	Modena - Palazzo Boschetti	Emilia Romagna	Modena	44°38'46.21"	10°55'47.90"	34
	NER56	Modena - Ex Cassa Risparmio	Emilia Romagna	Modena	44°38'44.25"	10°55'30.11"	34
	NER57	Modena - Ex Cinema Capitol	Emilia Romagna	Modena	44°38'41.22"	10°55'41.40"	34
	NER58	Modena - Largo S. Francesco	Emilia Romagna	Modena	44°38'37.24"	10°55'17.72"	34
	NER59	Modena - Palazzo Vaccari	Emilia Romagna	Modena	44°38'35.76"	10°55'57.74"	34
	NER60	Modena - Viale Nicola Fabrizi	Emilia Romagna	Modena	44°38'29.51"	10°55'25.44"	34
	NER61	Modena - Viale Amendola	Emilia Romagna	Modena	44°38'0.12"	10°54'27.47"	34
	NER62	Modena - MO.FER.MO.SA	Emilia Romagna	Modena	44°38'02"	10°55'51"	35
	NER63	Cognento	Emilia Romagna	Modena	44°37'56"	10°52'12"	34
	NER64	Baggiovara - Opera Pia Bianchi	Emilia Romagna	Modena	44°36'26"	10°52'18"	59
	NER65	Baggiovara - Podere Fossa Buracchione	Emilia Romagna	Modena	44°36'12"	10°52'28"	57
	NER66	Castelfranco Emilia - Forte Urbano	Emilia Romagna	Modena	44°36'03"	11°02'42"	39
	NER67	Casinalbo	Emilia Romagna	Modena	44°35'00"	10°52'00"	60
	NER69	S. Antonio	Emilia Romagna	Modena	44°34'26"	10°50'52"	82
	NER70	Spilamberto - San Cesario	Emilia Romagna	Modena	44°33'28"	11°01'55"	69
	NER71	Spilamberto - Cava Ponte del Rio	Emilia Romagna	Modena	44°33'03"	11°01'10"	43
	NER72	Spilamberto - Via Macchioni	Emilia Romagna	Modena	44°33'02"	11°01'12"	69
	NER73	Montegibbio	Emilia Romagna	Modena	44°30'48"	10°47'09"	350
	NER74	Castione Marchesi	Emilia Romagna	Modena	44°54'42"	10°01'58"	56
	NER75	Fontanellato - Cannetolo	Emilia Romagna	Parma	44°52'51"	10°08'51"	48
	NER76	Ponte Ghiara	Emilia Romagna	Parma	44°52'00"	10°04'00"	75
	NER77	Fidenza - Via Bacchini	Emilia Romagna	Parma	44°51'55"	10°03'36"	75
	NER78	Fraore	Emilia Romagna	Parma	44°48'34"	10°14'08"	61
	NER79	Noceto - Vasca Votiva	Emilia Romagna	Parma	44°48'02.96"	10°10'19.35"	81
	NER80	Parma - Piazza Garibaldi	Emilia Romagna	Parma	44°48'05.49"	10°19'40.59"	55
	NER81	Parma - Via Guidorossi	Emilia Romagna	Parma	44°47'08"	10°17'46"	57
	NER82	San Michele in Tiorre - Monte Leoni	Emilia Romagna	Parma	44°40'52"	10°13'10"	150
	NER83	Le Mose	Emilia Romagna	Piacenza	45°02'22"	9°45'02"	61
	NER84	Travo - Via Sant'Andrea	Emilia Romagna	Piacenza	44°51'48"	9°32'53"	176
	NER85	Groppallo	Emilia Romagna	Piacenza	44°41'49.59"	9°35'55.84"	1005
	NER86	Lugo di Romagna	Emilia Romagna	Ravenna	44°25'32"	11°55'19"	10
	NER87	Classe	Emilia Romagna	Ravenna	44°22'51"	12°14'03"	4
	NER88	Russi	Emilia Romagna	Ravenna	44°22'38"	12°01'52"	13
	NER89	Solarolo	Emilia Romagna	Ravenna	44°22'00"	11°51'00"	25
	NER90	Faenza - Via Bisaura	Emilia Romagna	Ravenna	44°17'23"	11°52'38"	34
	NER91	Faenza - via Micheline	Emilia Romagna	Ravenna	44°17'14.10"	11°53'02.13"	35
	NER92	Poviglio - Terramara S. Rosa di Poviglio	Emilia Romagna	Reggio Emilia	44°51'48.71"	10°34'00.79"	21
	NER93	Sant'Ilario d Enza	Emilia Romagna	Reggio Emilia	44°45'37"	10°27'06"	59
	NER94	Rivaltella - Ca' Romensini	Emilia Romagna	Reggio Emilia	44°41'53"	10°38'57"	58
	NER95	Bazzarola	Emilia Romagna	Reggio Emilia	44°40'30"	10°38'55"	58
	NER96	Reggio Emilia - S. Claudio	Emilia Romagna	Reggio Emilia	44°41'41"	10°37'28"	60
	NER97	Rubiera - località Ca' di Pino - Cave Corradini	Emilia Romagna	Reggio Emilia	44°39'60"	10°55'00"	53
	NER98	Casale di Rivalta	Emilia Romagna	Reggio Emilia	44°39'02"	10°34'20"	90
	NER99	Chiozza di Scandiano	Emilia Romagna	Reggio Emilia	44°35'33"	10°41'16"	95
	NER100	Riccione - Via Berlinguer	Emilia Romagna	Rimini	43°59'48"	12°38'48"	12
	NER101	Verucchio - Necropoli Lippi	Emilia Romagna	Rimini	43°59'04"	12°25'07"	300
	NER102	Modena - Corso Duomo	Emilia Romagna	Modena	44°38'49.38"	10°55'30.89"	31
	NER103	Modena - via Castellaro	Emilia Romagna	Modena	44°38'43.82"	10°55'35.13"	31
	NER104	Modena - Palazzo Solmi	Emilia Romagna	Modena	44°38'51.56"	10°55'22.50"	48
	NER105	Modena - via Rismondo	Emilia Romagna	Modena	44°38'52.59"	10°55'34.68"	31
	NER107	Modena - ex Manifattura Tabacchi1	Emilia Romagna	Modena	44°39'9.02"	10°55'44.79"	31
	NER108	Modena - via Nonatolana (Abitcoop)	Emilia Romagna	Modena	44°39'18.06"	10°56'52.49"	30
	NER109	Classe - Condotto idrico	Emilia Romagna	Ravenna	44°23'21.06"	12°13'48.00"	5
	NER111	Comacchio - Santa Maria in Padovetere	Emilia Romagna	Ferrara	44°40'29.24"	12°07'18.12"	-1
	NER114	Marzaglia - cava Corpus Domini	Emilia Romagna	Modena	44°38'18"	10°47'47"	55
	NER115	Voghenza	Emilia Romagna	Ferrara	44°46'00"	11°45'00"	4
	NER116	Miniera Perticara	Emilia Romagna	Rimini	43°54'18.54"	12°13'36.22"	555
	NER118	Nonantola - Selva Zena	Emilia Romagna	Modena	44°41'17"	11°03'51"	19
	NER119	Castelfranco - Mansio Forum Gallorum	Emilia Romagna	Modena	44°36'17.47"	11°02'04.76"	38
	NER120	Novi di Modena - Santo Stefano in Vicologno	Emilia Romagna	Modena	44°53'26"	10°54'08"	22
	NER121	Reggio Emilia - Piazza Vittoria	Emilia Romagna	Reggio Emilia	44°42'01.81"	10°37'47.53"	54
	NER122	Monte Mauro	Emilia Romagna	Ravenna	44°14'09.29"	11°42'03.91"	500
	NER123	FG Lugo near site	Emilia Romagna	Ravenna	44°25'31"	11°55'17"	10
	NER124	Modena - via Nonatolana	Emilia Romagna	Modena	44°39'30"	10°57'32"	35
	NER125	S. Agata Bolognese	Emilia Romagna	Bologna	44°39'40"	11°08'00"	23
	NER126	S. Lazzaro di Savena - via Caselle	Emilia Romagna	Bologna	44°28'28"	11°24'52"	54
	NER127	Parma - viale Tanara	Emilia Romagna	Parma	44°48'06"	10°20'23"	51
	NER128	Carbo MC-1	Emilia Romagna	Modena	44°12'176"	10°41'188"	1700
	NER129	Carbo MC-2	Emilia Romagna	Modena	44°12'238"	10°41'190"	1689
	NER130	Carbo MC-3	Emilia Romagna	Modena	44°12'240"	10°41'251"	1684
	NER131	Carbo MC-4	Emilia Romagna	Modena	44°12'221"	10°41'241"	1704
	NER132	Carbo CS-1	Emilia Romagna	Bologna	44°7'27.39"	10°48'52.27"	1598
	NER133	Carbo CS-2	Emilia Romagna	Bologna	44°7'49.47"	10°49'1.78"	1568
	NER140	Malalbergo - Ponticelli	Emilia Romagna	Bologna	44°41'55"	11°28'31"	10
	NER144	Faieto di Casina - Cortogno	Emilia Romagna	Reggio Emilia	44°32'36"	10°28'06"	680
	NER110	Modena Campi-S2	Emilia Romagna	Modena	44°37'59"	10°56'44"	34
	NER113	San Lazzaro di Savena	Emilia Romagna	Bologna	44°28'06"	11°25'22"	59
	NER134	Poviglio - PVG N-S3	Emilia Romagna	Reggio Emilia	44°52'27"	10°34'38"	21
	NER135	Poviglio - PVG C-S1	Emilia Romagna	Reggio Emilia	44°52'32"	10°34'42"	21
	NER136	Poviglio - PVG F-S2	Emilia Romagna	Reggio Emilia	44°52'38"	10°34'46"	21
	NER112	Stele Daunia del Museo di Cattolica	Emilia Romagna	Rimini	43°57'48.32"	12°44'27.58"	7
	NER117	Sarcophagus of Piazza Grande	Emilia Romagna	Modena	44°38'53.33"	10°55'14.93"	59
Region: Friuli Venezia Giulia
	NFV25	Aquileia - Ca' Baredi/Canale Anfora	Friuli Venezia Giulia	Udine	45°45'51.59"	13°19'16.00"	1
	NFV26	Palù di Livenza - PaluON	Friuli Venezia Giulia	Pordenone	46°01'19.9"	12°28'56.8"	33
	NFV1	Meduno - Sach di Sotto	Friuli Venezia Giulia	Pordenone	46°13'01"	12°47'17"	300
	NFV2	Montereale Valcellina	Friuli Venezia Giulia	Pordenone	46°09'46"	12°39'40"	310
	NFV3	Gradisca sul Cosa	Friuli Venezia Giulia	Pordenone	46°06'41"	12°54'06"	134
	NFV4	Palù di Livenza	Friuli Venezia Giulia	Pordenone	46°01'04.07"	12°28'39.23"	30
	NFV5	Palse di Porcia	Friuli Venezia Giulia	Pordenone	45°56'50"	12°36'28"	24
	NFV6	Bannia - Palazzine di Sopra	Friuli Venezia Giulia	Pordenone	45°56'00"	12°44'00"	20
	NFV7	Valler	Friuli Venezia Giulia	Pordenone	45°53'00"	12°43'00"	24
	NFV8	Fagnigola	Friuli Venezia Giulia	Pordenone	45°51'01"	12°40'59"	14
	NFV9	Grotta dell'Edera	Friuli Venezia Giulia	Trieste	45°45'58"	13°41'24"	211
	NFV10	Paularo di Misincinis	Friuli Venezia Giulia	Udine	46°31'50"	13°06'59"	645
	NFV11	Forgaria - Castelraimondo	Friuli Venezia Giulia	Udine	46°12'60"	12°58'00"	420
	NFV12	Povoletto - Castello della Motta	Friuli Venezia Giulia	Udine	46°10'39.98"	13°15'38.57"	218
	NFV13	Riparo di Biarzo	Friuli Venezia Giulia	Udine	46°08'30"	13°28'56"	170
	NFV14	Tumulo di Sant'Osvaldo	Friuli Venezia Giulia	Udine	46°02'05"	13°13'12"	91
	NFV15	Variano	Friuli Venezia Giulia	Udine	46°01'35"	13°07'07"	81
	NFV16	Sammardenchia	Friuli Venezia Giulia	Udine	45°59'07"	13°13'38"	67
	NFV17	Pavia di Udine	Friuli Venezia Giulia	Udine	45°59'46"	13°18'09"	59
	NFV18	Gradiscutta di Varmo	Friuli Venezia Giulia	Udine	45°53'59"	12°57'51"	19
	NFV19	Piancada	Friuli Venezia Giulia	Udine	45°47'03"	13°05'07"	5
	NFV20	Aquileia - Ex Essiccatoio	Friuli Venezia Giulia	Udine	45°46'19"	13°21'58"	1
	NFV21	Aquileia - Insulae quartieri nord	Friuli Venezia Giulia	Udine	45°46'03"	13°21'56"	1
	NFV22	Aquileia - canale Anfora	Friuli Venezia Giulia	Udine	45°45'52"	13°20'02"	1
	NFV23	Trieste - piazzetta S. Lucia	Friuli Venezia Giulia	Trieste	45°38'48.82"	13°45'56"	2
	NFV24	Trieste - Park S. Giusto	Friuli Venezia Giulia	Trieste	45°38'55"	13°46'14"	3
Region: Lazio
	CLA70	Roma - Via de Lollis	Lazio	Roma	41°54'02.0"	12°30'55.5"	42
	CLA71	Roma - Via di Valle Santa nell'Agro Veientano	Lazio	Roma	41°94'00.5"	12°31'83.63"	92
	CLA72	Santa Severa - Pyrgi - well	Lazio	Roma	42°01'54.8"	11°96'10.4"	-2
	CLA73	Santa Severa - Pyrgi - temples	Lazio	Roma	42°01'51.6"	11°96'36.66"	2
	CLA74	Ostia Antica - PO1, PO2	Lazio	Roma	41°45'12"	12°16'47"	2
	CLA75	Roma - Horti Lamiani	Lazio	Roma	41°53'36"	12°30'20"	50
	CLA76	Fidene	Lazio	Roma	41°58'35"	12°30'41"	50
	CLA77	Vulci - abitato	Lazio	Viterbo	42°25'37"	11°37'40"	55
	CLA78	Vulci - Necropoli dell'Osteria	Lazio	Viterbo	42°25'31"	11°37'33"	50
	CLA61	PALB 94 - 1E	Lazio	Roma	41°45'0"	12°40'0"	293
	CLA1	Selva dei Muli	Lazio	Frosinone	41°37'51"	13°18'11"	171
	CLA2	Casale Nuovo	Lazio	Latina	41°29'48"	12°49'46"	25
	CLA3	Nettuno - Torre Astura	Lazio	Latina	41°24'50"	12°46'19"	-10
	CLA4	Sezze - Grotta Vittorio Vecchi	Lazio	Latina	41°28'60"	13°03'00"	15
	CLA5	Privernum - Domus della Soglia Nilotica	Lazio	Latina	41°29'23"	13°11'03"	36
	CLA6	Minturno	Lazio	Latina	41°16'00"	13°45'00"	141
	CLA7	Rieti - Cures Sabini	Lazio	Rieti	42°10'60"	12°40'60"	125
	CLA8	Roma - Horti lucullani	Lazio	Roma	41°54'20.47"	12°29'02.01"	42
	CLA9	Roma - Viminale	Lazio	Roma	41°53'57.69"	12°29'37.28"	42
	CLA10	Roma - Caserma Cadorna	Lazio	Roma	41°53'48.10"	12°29'50.35"	51
	CLA11	Roma - Crypta Balbi	Lazio	Roma	41°53'45"	12°28'21"	19
	CLA12	Roma - Foro di Cesare	Lazio	Roma	41°53'37"	12°29'07"	14
	CLA13	Roma - Foro Romano - Carcer - Tullianum	Lazio	Roma	41°53'35"	12°29'04"	13
	CLA14	Roma - Fori Imperiali - Templum Pacis	Lazio	Roma	41°53'35"	12°29'13"	15
	CLA15	Roma - Fori Imperiali	Lazio	Roma	41°53'32.69"	12°29'07.17"	15
	CLA16	Roma - Capitolium - Giardino Romano	Lazio	Roma	41°53'34"	12°28'56"	38
	CLA17	Roma - Foro Romano - Sepolcreto Arcaico	Lazio	Roma	41°53'31"	12°29'12"	15
	CLA18	Roma - Palatino - Via Nova	Lazio	Roma	41°53'28.08"	12°29'11.28"	23
	CLA19	Roma - Palatino - NW area	Lazio	Roma	41°53'25"	12°29'23"	13
	CLA20	Roma - Palatino - Tempio Magna Mater	Lazio	Roma	41°53'23"	12°29'05"	41
	CLA21	Roma - Palatino - N area	Lazio	Roma	41°53'20.73"	12°29'08.48"	54
	CLA22	Roma - Sant'Omobono	Lazio	Roma	41°53'27.12"	12°28'52.65"	15
	CLA23	Roma - Colosseum	Lazio	Roma	41°53'26"	12°29'33"	10
	CLA24	Roma - Valle del Colosseo	Lazio	Roma	41°53'25"	12°29'26"	10
	CLA25	Roma - Arco di Costantino	Lazio	Roma	41°53'24"	12°29'27"	17
	CLA26	Roma - Ss. Quattro Coronati	Lazio	Roma	41°53'16.85"	12°29'53.31"	47
	CLA27	Roma - Testaccio - Nuovo Mercato	Lazio	Roma	41°52'35"	12°28'27"	20
	CLA28	Roma - Centocelle - Villa delle Terme	Lazio	Roma	41°52'38"	12°33'20"	50
	CLA29	Roma - Centocelle - Villa della Piscina	Lazio	Roma	41°52'16"	12°33'21"	51
	CLA30	Roma - Centocelle - Villa ad duas lauros	Lazio	Roma	41°52'15"	12°33'50"	50
	CLA31	Roma - Centocelle - Area T. 505	Lazio	Roma	41°51'50"	12°33'53"	47
	CLA32	Roma - Piscina di Torre Spaccata	Lazio	Roma	41°52'17"	12°35'13"	50
	CLA33	Roma - Torre Spaccata - Area T.25, T.25A	Lazio	Roma	41°51'46"	12°34'43"	44
	CLA34	Roma - Quadrato di Torre Spaccata	Lazio	Roma	41°50'48"	12°35'14"	61
	CLA35	Fiumicino - Le Cerquete - Fianello	Lazio	Roma	41°50'51"	12°14'18"	0
	CLA36	Fiumicino - Lingua d'Oca	Lazio	Roma	41°49'50"	12°16'30"	2
	CLA37	Roma - Osteria del Curato - Via Cinquefrondi	Lazio	Roma	41°50'15"	12°35'11"	60
	CLA38	Fiumicino - Portus	Lazio	Roma	41°46'37.84"	12°15'29.92"	9
	CLA39	Ostia Antica - Terme dei Cisiari	Lazio	Roma	41°45'21.37"	12°17'25.33"	6
	CLA40	Lago Albano - Villaggio delle Macine	Lazio	Roma	41°45'00"	12°39'00"	426
	CLA41	Allumiere - La Fontanaccia	Lazio	Roma	42°08'56.39"	11°54'18.30"	562
	CLA42	Anguillara Sabazia - La Marmotta	Lazio	Roma	42°05'18"	12°16'30"	197
	CLA43	Anguillara Sabazia - Mura de Santo Stefano	Lazio	Roma	42°04'10"	12°15'29"	224
	CLA44	S. Angelo Romano - Grotta dello Sventatoio	Lazio	Roma	42°01'56"	12°42'46"	330
	CLA45	Veio - Piano di Comunità	Lazio	Roma	42°01'39"	12°23'42"	104
	CLA46	Santa Severa - Castello	Lazio	Roma	42°00'59.04"	11°57'28.03"	6
	CLA47	Tivoli - Villa Adriana	Lazio	Roma	41°56'27.01"	12°46'25.47"	91
	CLA48	Lunghezzina	Lazio	Roma	41°55'06"	12°41'33"	40
	CLA49	Isola Farnese	Lazio	Roma	42°01'10"	12°23'37"	110
	CLA50	Montalto di Castro - Chiesa di San Sisto	Lazio	Viterbo	42°21'3.61"	11°36'18.73"	37
	CLA51	Lago di Mezzano	Lazio	Viterbo	42°36'45.43"	11°46'15.17"	440
	CLA52	Lago di Bolsena - Gran Carro	Lazio	Viterbo	42°35'25"	11°59'50"	320
	CLA53	Valentano - Santa Maria	Lazio	Viterbo	42°34'10.51"	11°49'10.08"	538
	CLA54	Valentano - Rocca Farnese	Lazio	Viterbo	42°34'5.20"	11°49'8.98"	535
	CLA55	Lago di Bolsena - Isola Bisentina	Lazio	Viterbo	42°34'47.43"	11°54'27.69"	306
	CLA56	Blera - Le Pozze	Lazio	Viterbo	42°21'38"	12°04'11"	335
	CLA57	Tarquinia	Lazio	Viterbo	42°15'11"	11°45'10"	84
	CLA58	Tarquinia - Palazzo Vitelleschi	Lazio	Viterbo	42°14'57"	11°45'22"	119
	CLA59	Mazzano Romano - Mola di Monte Gelato	Lazio	Viterbo	42°10'12.30"	12°22'05.67"	50
	CLA60	Vacone - Villa d’Orazio	Lazio	Rieti	42°22'51.1"	12°38'47.6"	382
	CLA68	Gabii	Lazio	Roma	41°53'14.125"	12°42'57.999"	74
	CLA64	PNEM94-1B	Lazio	Roma	41°43'00"	12°42'00"	320
	CLA65	Garigliano Delta - P1,P2,P3	Lazio	Latina	41°13'00"	13°45'00"	0
	CLA66	Lago di Mezzano (core LMZ-B)	Lazio	Viterbo	42°36'42"	11°46'12"	452
	CLA69	San Felice Circeo - wine amphorae	Lazio	Latina	41°13'49.0"	13°06'30.1"	-5
Region: Liguria
	NLI1	Alpe di Vobbia	Liguria	Genova	44°34'37"	9°04'48"	1028
	NLI2	Mogge di Ertola	Liguria	Genova	44°32'53"	9°21'53"	1115
	NLI3	Genova - Piazza Caricamento	Liguria	Genova	44°24'37"	8°55'43"	14
	NLI4	Genova - Porto Franco	Liguria	Genova	44°24'38"	8°55'43"	0
	NLI5	Genova - Piazza Brignole	Liguria	Genova	44°24'31"	8°56'39"	20
	NLI6	Genova - San Lorenzo	Liguria	Genova	44°24'27.97"	8°55'52.27"	30
	NLI7	Genova - Piazza delle Erbe	Liguria	Genova	44°24'20"	8°55'58"	10
	NLI8	Genova - Foce Torrente Bisagno	Liguria	Genova	44°24'02"	8°56'42"	10
	NLI9	Castellaro di Uscio	Liguria	Genova	44°23'47"	9°11'24"	721
	NLI10	Castellaro di Camogli	Liguria	Genova	44°21'04"	9°09'11"	70
	NLI11	Golfo Dianese	Liguria	Imperia	43°54'37"	8°06'17"	-40
	NLI12	Imperia - Foce Torrente Prino - Porto Maurizio	Liguria	Imperia	43°52'03"	7°59'47"	14
	NLI13	Ventimiglia - Battistero	Liguria	Imperia	43°47'28"	7°36'11"	12
	NLI14	Albintimilium (Ventimiglia)	Liguria	Imperia	43°47'20"	7°37'30"	25
	NLI15	Val Lagorara	Liguria	La Spezia	44°20'47"	9°32'13"	751
	NLI16	Zignago - Loc. Pieve	Liguria	La Spezia	44°17'48"	9°44'12"	484
	NLI17	Sarzana - Sant'Andrea	Liguria	La Spezia	44°06'27"	9°57'42"	15
	NLI18	Luni - Ortonovo	Liguria	La Spezia	44°05'20.05"	10°03'13.49"	287
	NLI19	Luni - Porta Occidentale	Liguria	La Spezia	44°03'55"	10°00'54"	7
	NLI21	Bric Tana	Liguria	Savona	44°21'33"	8°12'41"	501
	NLI22	Badia di Tiglieto	Liguria	Savona	44°21'31"	8°36'13"	385
	NLI23	Varazze - Leudo del Mercante	Liguria	Savona	44°19'51"	8°36'01"	-50
	NLI24	Albisola Marina - Via Isola Well	Liguria	Savona	44°19'40"	8°30'13"	8
	NLI25	Savona - Via Aonzo Well	Liguria	Savona	44°18'30"	8°28'57"	16
	NLI26	Priamar - Palazzo della Loggia	Liguria	Savona	44°18'14.93"	8°29'02.69"	17
	NLI27	Savona - Legino - Villette	Liguria	Savona	44°17'37"	8°24'55"	35
	NLI28	Vada Sabatia (Vado Ligure)	Liguria	Savona	44°16'11"	8°26'12"	11
	NLI29	Bergeggi - Grotta marina di Bergeggi	Liguria	Savona	44°14'33"	8°26'43"	0
	NLI30	Castellaro di Bergeggi	Liguria	Savona	44°14'40"	8°25'38"	266
	NLI31	Grotta del Sanguineto o della Matta	Liguria	Savona	44°12'24"	8°19'29"	105
	NLI32	Arma dell'Aquila - Orco Feglino	Liguria	Savona	44°12'12"	8°19'49"	320
	NLI33	Riparo di Pian del Ciliegio	Liguria	Savona	44°11'60"	8°22'50"	280
	NLI34	Sant'Antonino di Perti	Liguria	Savona	44°11'40"	8°19'20"	280
	NLI36	San Sebastiano di Perti	Liguria	Savona	44°11'09"	8°18'31"	50
	NLI20	Riparo dell'Alpicella	Liguria	Savona	44°24'18''	8°32'12''	350
	NLI35	Castello Locella	Liguria	Savona	44°11'34''	8°21'34''	49
	NLI37	Chiesa di Sant'Eusebio di Perti	Liguria	Savona	44°10'59"	8°19'09"	140
	NLI38	Finale Ligure - Pieve del Finale	Liguria	Savona	44°10'11"	8°20'24"	12
	NLI39	Finalborgo - Piazza Santa Caterina	Liguria	Savona	44°10'33"	8°19'36"	12
	NLI40	Arene Candide	Liguria	Savona	44°09'47"	8°19'22"	60
	NLI41	Pietra Ligure - Castellaro di Monte Trabocchetto	Liguria	Savona	44°09'12"	8°16'35"	180
	NLI42	Savona - Arma di Nasino	Liguria	Savona	44°08'04"	8°00'16"	990
	NLI43	Albenga - Via Pontelungo	Liguria	Savona	44°03'11.59"	8°12'47.70"	8
	NLI44	Chiavari - necropoli	Liguria	Genova	44°18'38.16"	9°20'23.76"	2
	NLI45	Genova - S.Maria in Passione	Liguria	Genova	44°24'17.71"	8°55'49.76"	71
	NLI46	Genova - P.za della Vittoria	Liguria	Genova	44°24'10.59"	8°56'43.60"	9
	NLI47	Pian delle Groppere	Liguria	Genova	44°34'10.12"	9°19'44.20"	1200
	NLI48	Catunea Guasca (Statale, Né, Genova)	Liguria	Genova	44°20'53.23"	9°28'50.64"	550
	NLI50	Punta Mesco cape	Liguria	La Spezia	44°08'40.51"	9°37'36.19"	186
	NLI49	Albisola Marina	Liguria	Savona	44°20'06"	08°30'44"	6
Region: Lombardia
	NLO1	Lovere - Via Decio Celeri	Lombardia	Bergamo	45°49'14"	10°04'26"	210
	NLO2	Lovere - Via Martinoli	Lombardia	Bergamo	45°49'07.56"	10°04'29.66"	217
	NLO3	Casazza - Loc. Brolo	Lombardia	Bergamo	45°45'12.55"	9°54'07.45"	358
	NLO4	Casale di Albino	Lombardia	Bergamo	45°44'49.29"	9°52'04.78"	671
	NLO5	Bergamo - Via degli Orti	Lombardia	Bergamo	45°42'22.80"	9°39'18.55"	364
	NLO6	Bergamo - Palazzo Podestà	Lombardia	Bergamo	45°42'13.72"	9°39'44.53"	379
	NLO7	Bergamo - Duomo	Lombardia	Bergamo	45°42'13.19"	9°39'45.42"	378
	NLO8	Entratico - Buca del Corno	Lombardia	Bergamo	45°42'00"	9°53'24"	470
	NLO9	Levate - Loc. Roggia Colleonesca	Lombardia	Bergamo	45°38'00"	9°37'00"	185
	NLO10	Verdello - Loc. Colabiolo	Lombardia	Bergamo	45°36'28"	9°37'53"	175
	NLO11	Pescarzo	Lombardia	Brescia	46°01'55"	10°19'40"	608
	NLO12	Valcamonica - Cemmo	Lombardia	Brescia	46°01'52.09"	10°20'19.65"	402
	NLO13	Ossimo Anvoìa (OS4)	Lombardia	Brescia	45°58'08"	10°13'21"	850
	NLO14	Breno - Santuario di Minerva	Lombardia	Brescia	45°57'14.26"	10°17'05.11"	281
	NLO15	Laghetti del Crestolo	Lombardia	Brescia	45°51'14"	10°18'38"	2000
	NLO16	Vaiale	Lombardia	Brescia	45°47'08.01"	10°24'50.02"	830
	NLO17	Gavardo - Monte Covolo	Lombardia	Brescia	45°36'20"	10°28'15"	554
	NLO18	Nave	Lombardia	Brescia	45°35'06"	10°17'00"	236
	NLO19	Brescia - S. Giulia	Lombardia	Brescia	45°35'00"	10°14'01"	184
	NLO20	Manerba - Riparo Valtenesi	Lombardia	Brescia	45°33'23.05"	10°34'41.22"	210
	NLO22	Brescia - Capitolium	Lombardia	Brescia	45°32'21"	10°13'41"	149
	NLO23	Brescia - Via Alberto Mario	Lombardia	Brescia	45°32'14"	10°13'52"	940
	NLO24	Brescia - San Polo	Lombardia	Brescia	45°30'27.98"	10°15'24.55"	159
	NLO25	Chiari - Piazza Zanardelli	Lombardia	Brescia	45°32'11"	9°55'43"	152
	NLO26	Sirmione - Via Antiche Mura, 11	Lombardia	Brescia	45°29'36"	10°36'27"	73
	NLO27	Desenzano - Loc. Faustinella - S. Cipriano	Lombardia	Brescia	45°27'10"	10°30'15"	187
	NLO29	Manerbio - Cascina Trebeschi	Lombardia	Brescia	45°21'18"	10°09'36"	61
	NLO30	Isorella	Lombardia	Brescia	45°18'14"	10°20'10"	52
	NLO31	Monte Caslè - Ramponio Verna	Lombardia	Como	45°59'46"	9°02'25"	949
	NLO32	Ponte Lambro - Loc. Schieppo	Lombardia	Como	45°49'38.28"	9°13'54.58"	321
	NLO33	Como - Via Benzi	Lombardia	Como	45°48'21.44"	9°04'42.81"	209
	NLO34	Como - Ca' Morta	Lombardia	Como	45°48'04"	9°03'23"	359
	NLO35	Como - Via Tito Livio	Lombardia	Como	45°47'55.88"	9°03'28.65"	355
	NLO36	Montano Lucino	Lombardia	Como	45°47'33"	9°01'09"	350
	NLO37	Mariano Comense - Via T. Grossi	Lombardia	Como	45°42'10.51"	9°10'19.69"	267
	NLO38	Ostiano	Lombardia	Cremona	45°13'24"	10°15'13"	45
	NLO39	Cremona - San Lorenzo	Lombardia	Cremona	45°08'03.60"	10°01'44.47"	48
	NLO40	Cremona - Piazza Marconi	Lombardia	Cremona	45°07'54.52"	10°01'22.28"	49
	NLO41	Piadena - San Paolo Ripa d'Oglio	Lombardia	Cremona	45°07'53.19"	10°24'17.72"	32
	NLO42	Castellaro del Vhò di Piadena	Lombardia	Cremona	45°07'45.97"	10°23'05.12"	21
	NLO43	Calvatone	Lombardia	Cremona	45°07'36"	10°26'27"	29
	NLO44	Monte Barro	Lombardia	Lecco	45°49'16"	9°22'40"	439
	NLO46	Roverbella	Lombardia	Mantova	45°16'01"	10°46'31"	42
	NLO47	Levata di Curtatone	Lombardia	Mantova	45°09'00"	10°43'00"	26
	NLO48	Mosio di Acquanegra sul Chiese	Lombardia	Mantova	45°08'39"	10°29'17"	28
	NLO49	Casatico di Marcaria	Lombardia	Mantova	45°07'00"	10°32'00"	24
	NLO51	Rivarolo Mantovano	Lombardia	Mantova	45°04'00"	10°26'00"	26
	NLO52	Legnano - Via Pietro Micca	Lombardia	Milano	45°36'04.16"	8°54'33.94"	212
	NLO53	Trezzo - Cascina San Martino	Lombardia	Milano	45°36'40"	9°30'42"	191
	NLO54	Inveruno	Lombardia	Milano	45°30'50"	8°51'07"	163
	NLO55	Milano - Cortile dell'Università Cattolica	Lombardia	Milano	45°27'51"	9°11'25"	122
	NLO56	Milano - Giardino Ospedale Maggiore	Lombardia	Milano	45°27'51"	9°11'25"	122
	NLO57	Lomello - Villa Maria	Lombardia	Pavia	45°07'25"	8°46'45"	90
	NLO58	Lomello - via Gallerina	Lombardia	Pavia	45°07'19.78"	8°47'46.38"	90
	NLO61	Isolino di Varese	Lombardia	Varese	45°49'00"	8°43'00"	238
	NLO62	Pizzo di Bodio	Lombardia	Varese	45°48'57"	8°43'01"	238
	NLO63	Angera	Lombardia	Varese	45°46'25"	8°34'52"	210
	NLO64	Sesto Calende	Lombardia	Varese	45°43'50"	8°38'11"	217
	NLO65	Lagozza di Besnate	Lombardia	Varese	45°42'23"	8°44'51"	300
	NLO66	Arsago Seprio - Loc. S. Ambrogio	Lombardia	Varese	45°40'54.32"	8°44'07.42"	283
	NLO59	San Bartolomeo de Castelaz	Lombardia	Sondrio	46°25'38''	10°21'08''	1165
	NLO67	Teglio - Meden	Lombardia	Sondrio	46°10'00"	10°04'00"	840
	NLO69	Calcinate - loc. Villa Passa	Lombardia	Bergamo	45°37'00"	9°48'00"	185
	NLO70	Cavernago	Lombardia	Bergamo	45°38'00"	9°45'45"	203
	NLO72	Volta Mantovana	Lombardia	Mantova	45°19'19"	10°39'41"	94
	NLO73	Mantova - Palazzo Te	Lombardia	Mantova	45°08'50.81"	10°47'11.70"	25
	NLO74	Sabbioneta - Palazzo Giardino	Lombardia	Mantova	44°59'50.20"	10°29'22.34"	31
	NLO75	Combolo	Lombardia	Sondrio	46°10'21"	10°04'00"	867
	NLO76	Calcinate - loc. Campo Musna	Lombardia	Bergamo	45°37'00"	9°48'00"	185
	NLO77	Teglio - Municipio	Lombardia	Sondrio	46°10'20.72"	10°04'01.75"	862
	NLO78	Teglio - via Roma	Lombardia	Sondrio	46°10'15"	10°04'12"	833
	NLO79	Cislago	Lombardia	Varese	45°39'40"	8°58'30"	240
	NLO80	Calcinate - loc. Villa Passa	Lombardia	Bergamo	45°37'00"	9°48'00"	180
	NLO82	Tosina di Monzambano	Lombardia	Mantova	45°23'7"	10°41'2"	85
	NLO81	Bande di Cavriana	Lombardia	Mantova	45°22'12"	10°35'13"	108
	NLO21	Polpenazze del Garda - Lucone D	Lombardia	Brescia	45°32'53.12"	10°29'39.69"	249
	NLO28	Desenzano del Garda - Lavagnone	Lombardia	Brescia	45°26'12.67"	10°32'16.75"	101
	NLO45	Castellaro Lagusello	Lombardia	Mantova	45°22'09.88"	10°38'10.33"	99
	NLO50	Forcello di Bagnolo San Vito	Lombardia	Mantova	45°06'35.38"	10°50'06.91"	15
	NLO60	Piana di Bondo	Lombardia	Sondrio	46°20'09.03"	9°33'06.98"	790
	NLO68	Lago di Como - Piazza Verdi	Lombardia	Como	45°48'42"	9°05'04"	201
	NLO71	Evangelistary cover ‘Pace di Chiavenna’	Lombardia	Sondrio	46°19'18.05"	9°24'24.35"	338
Region: Marche
	CMA1	Senigallia	Marche	Ancona	43°42'47.20"	13°13'06.06"	5
	CMA2	Madonna del Piano	Marche	Ancona	43°38'56.04"	13°02'52.44"	203
	CMA3	Suasa	Marche	Ancona	43°36'26.60"	12°58'34.93"	150
	CMA4	Conelle di Arcevia	Marche	Ancona	43°31'31.13"	12°57'18.98"	278
	CMA5	Monte Torto di Osimo	Marche	Ancona	43°29'32"	13°23'26"	150
	CMA6	Maddalena di Muccia	Marche	Macerata	43°04'29"	13°03'25"	439
	CMA7	Pieve di Carpegna	Marche	Pesaro Urbino	43°46'47.04"	12°21'36.58"	626
Region: Molise
	CMO1	Arcora	Molise	Campobasso	41°55'58"	15°03'07"	25
	CMO2	D85 - Santa Maria in Civita	Molise	Campobasso	41°47'46"	14°49'20"	300
	CMO3	Gerione	Molise	Campobasso	41°44'00"	14°50'00"	616
	CMO4	Oratino - La Rocca	Molise	Campobasso	41°35'46.85"	14°34'39.30"	523
	CMO5	San Vincenzo al Volturno	Molise	Isernia	41°38'59.40"	14°05'17.43"	731
	CMO6	Colle Castellano	Molise	Isernia	41°33'24"	14°06'44"	380
Region: Piemonte
	NPI1	Casalnoceto - Cascina Cascinetta	Piemonte	Alessandria	45°54'48"	8°58'55"	161
	NPI2	Mombello Monferrato	Piemonte	Alessandria	45°08'01"	8°15'07"	263
	NPI3	Casalnoceto	Piemonte	Alessandria	44°54'50"	8°59'00"	159
	NPI4	Villa del Foro	Piemonte	Alessandria	44°52'39"	8°29'20"	100
	NPI5	Solero - Cascina Urbana	Piemonte	Alessandria	44°51'10"	8°30'25"	96
	NPI6	Frascaro	Piemonte	Alessandria	44°49'37"	8°31'45"	113
	NPI7	Pozzolo Formigaro	Piemonte	Alessandria	44°47'40"	8°47'02"	178
	NPI8	Cassine - Loc. Noceto	Piemonte	Alessandria	44°45'54"	8°29'36"	250
	NPI9	Castello d'Annone	Piemonte	Asti	44°52'44"	8°19'06"	109
	NPI10	Cerrione	Piemonte	Biella	45°27'59"	8°04'10"	259
	NPI11	Alba - Corso Europa	Piemonte	Cuneo	44°41'25"	8°01'07"	172
	NPI12	Alba - Corso Langhe	Piemonte	Cuneo	44°43'27"	8°02'02"	172
	NPI13	Alba - Le Ginestre	Piemonte	Cuneo	44°42'27"	8°01'27"	171
	NPI14	Alba - Via Vernazza	Piemonte	Cuneo	44°42'07"	8°02'08"	174
	NPI15	Alba - Valle Tanaro	Piemonte	Cuneo	44°42'03"	8°02'09"	176
	NPI16	Alba - Chiesa di San Giuseppe	Piemonte	Cuneo	44°41'50"	8°02'05"	177
	NPI17	Santo Stefano Belbo	Piemonte	Cuneo	44°42'28"	8°13'50"	176
	NPI18	Pollenzo	Piemonte	Cuneo	44°41'02"	7°53'43"	201
	NPI19	Cherasco - Castello di Manzano	Piemonte	Cuneo	44°39'07"	7°51'30"	280
	NPI20	Augusta Bagiennorum (Bene Vagienna)	Piemonte	Cuneo	44°33'34"	7°51'17"	342
	NPI21	Valgrana	Piemonte	Cuneo	44°25'00"	7°23'00"	642
	NPI22	Cuneo - Chiostro di San Francesco	Piemonte	Cuneo	44°23'40"	7°33'01"	521
	NPI23	Mondovì - Breolungi	Piemonte	Cuneo	44°25'55"	7°47'38"	357
	NPI24	Mondovì - Montaldo	Piemonte	Cuneo	44°19'11"	7°51'53"	810
	NPI25	Peveragno - Loc. Castelvecchio	Piemonte	Cuneo	44°19'20"	7°39'04"	642
	NPI26	Chiomonte - La Maddalena	Piemonte	Torino	45°07'42"	6°59'06"	761
	NPI27	Collegno	Piemonte	Torino	45°04'48"	7°33'42"	310
	NPI28	Balm'Chanto	Piemonte	Torino	45°01'27"	7°07'11"	1450
	NPI29	Pinerolo - Doma Rossa	Piemonte	Torino	44°52'52"	7°21'19"	358
	NPI30	Vercelli	Piemonte	Vercelli	45°19'21"	8°25'16"	127
	NPI31	Trino Vercellese	Piemonte	Vercelli	45°11'46"	8°18'17"	130
	NPI32	Mergozzo	Piemonte	Verbania	45°57'40"	8°26'54"	210
Region: Puglia
	SPU1	Barletta - Madonna del Petto	Puglia	Bari	41°18'42.26"	16°09'47.98"	20
	SPU2	Canosa - Chiancone	Puglia	Bari	41°14'28.21"	16°03'16.28"	48
	SPU3	Canosa - Palata 1, 2	Puglia	Bari	41°12'04.29"	16°00'25.35"	75
	SPU4	Pulo di Molfetta - Ex-fondo Azzollini	Puglia	Bari	41°11'35"	16°34'32"	43
	SPU5	Giovinazzo - Piazza S. Salvatore	Puglia	Bari	41°11'17.44"	16°40'25.00"	10
	SPU6	Grotta di Cala Colombo	Puglia	Bari	41°05'05"	17°00'20"	10
	SPU7	Minervino Murge	Puglia	Bari	41°05'09"	16°04'35"	368
	SPU8	Minervino Murge - Masseria Caterina	Puglia	Bari	41°05'06.23"	16°08'05.10"	523
	SPU9	Minervino Murge - Le Chianche	Puglia	Bari	41°04'22.08"	16°03'25.22"	310
	SPU10	Grotta di Cala Scizzo	Puglia	Bari	41°04'29"	16°59'47"	35
	SPU11	Scamuso	Puglia	Bari	41°04'27"	17°02'03"	15
	SPU12	Modugno - Balsignano	Puglia	Bari	41°4'36.60"	16°46'28.76"	80
	SPU13	Mola di Bari - Castello Angioino	Puglia	Bari	41°3'44.83"	17°5'28.61"	4
	SPU14	Spinazzola - Corluva	Puglia	Bari	41°02'41.00"	16°06'51.57"	540
	SPU15	Bari - Madonna delle Grazie	Puglia	Bari	41°01'00"	17°01'00"	120
	SPU16	Bari - Le Macchie	Puglia	Bari	41°02'20"	17°08'06"	5
	SPU17	Monopoli - Piazza Palmieri	Puglia	Bari	40°57'08.84"	17°18'18.55"	13
	SPU18	Monopoli - Grotta delle Mura	Puglia	Bari	40°56'42.51"	17°18'45.59"	5
	SPU19	Vagnari	Puglia	Bari	40°49'46"	16°16'49"	350
	SPU20	Egnazia	Puglia	Brindisi	40°53'15"	17°26'28"	2
	SPU21	Torre Canne	Puglia	Brindisi	40°50'25"	17°28'09"	5
	SPU22	Cisternino - Castelluccio	Puglia	Brindisi	40°47'19.08"	17°25'08.28"	142
	SPU23	Grotta S. Maria di Agnano	Puglia	Brindisi	40°44'49"	17°31'46"	195
	SPU24	Fontanelle	Puglia	Brindisi	40°46'00"	17°36'00"	40
	SPU25	Torre Santa Sabina	Puglia	Brindisi	40°45'27.04"	17°42'29.21"	5
	SPU26	Grotta Sant'Angelo di Ostuni	Puglia	Brindisi	40°44'01"	17°31'48"	285
	SPU27	S. Vito dei Normanni - Castello d'Alceste	Puglia	Brindisi	40°38'47.07"	17°42'15.38"	119
	SPU28	Sant'Anna d'Oria	Puglia	Brindisi	40°30'00"	17°38'00"	166
	SPU29	Oria - Monte Papalucio	Puglia	Brindisi	40°29'57"	17°38'48"	158
	SPU30	Miniera della Defensola	Puglia	Foggia	41°53'14.53"	16°09'16.13"	80
	SPU31	Grotta Scaloria	Puglia	Foggia	41°38'20.97"	15°54'21.97"	40
	SPU32	Fiorentino	Puglia	Foggia	41°36'20.52"	15°15'44.62"	191
	SPU33	Coppa Nevigata	Puglia	Foggia	41°33'28.42"	15°50'00.45"	5
	SPU34	Arpi - Loc. Montarozzi	Puglia	Foggia	41°31'00"	15°34'60"	43
	SPU35	Torre di Montecorvino	Puglia	Foggia	41°30'51.29"	15°08'47.16"	400
	SPU36	Foggia - Ex-Ippodromo	Puglia	Foggia	41°27'28.81"	15°33'48.66"	64
	SPU37	Foggia - Pantano	Puglia	Foggia	41°26'04.51"	15°34'15.82"	63
	SPU38	Foggia - San Lorenzo in Carminiano	Puglia	Foggia	41°25'20.92"	15°34'48.94"	60
	SPU39	Ripa Tetta	Puglia	Brindisi	41°23'60"	15°11'00"	450
	SPU40	Monte San Vincenzo	Puglia	Foggia	41°23'46.88"	15°22'51.45"	285
	SPU41	Monte Calvello	Puglia	Foggia	41°20'21.20"	15°24'43.79"	345
	SPU42	Ascoli Satriano - Faragola	Puglia	Foggia	41°13'41.15"	15°33'37.66"	200
	SPU43	Ascoli Satriano - Loc. Giarnera Grande	Puglia	Foggia	41°12'00"	15°34'00"	393
	SPU44	Lecce - Via Adua	Puglia	Lecce	40°21'18.00"	18°10'01.86"	50
	SPU45	Lecce - Piazza Castromediano	Puglia	Lecce	40°21'15.00"	18°10'19.72"	54
	SPU46	Lecce - Chiesa di Santa Irene	Puglia	Lecce	40°21'10.66"	18°10'13.38"	58
	SPU47	Lecce - Castello Carlo V	Puglia	Lecce	40°21'08"	18°10'27"	49
	SPU48	Lecce - Vico dei sotterranei	Puglia	Lecce	40°21'05.08"	18°10'08.61"	54
	SPU49	Lecce - Palazzo Vernazza	Puglia	Lecce	40°21'01.52"	18°10'13.90"	52
	SPU50	Lecce - Piazzetta Epulione	Puglia	Lecce	40°21'00.64"	18°10'20.34"	52
	SPU51	Lecce - Caserma Roasio	Puglia	Lecce	40°20'57.00"	18°10'01.04"	52
	SPU52	Cavallino	Puglia	Lecce	40°18'58.95"	18°11'53.39"	42
	SPU53	Melendugno - Roca Vecchia	Puglia	Lecce	40°17'14.12"	18°25'33.64"	5
	SPU54	Apigliano - Martano	Puglia	Lecce	40°12'42.36"	18°18'28.85"	84
	SPU55	Carpignano Salentino	Puglia	Lecce	40°11'49"	18°20'28"	74
	SPU56	Nardò - Serra Cicora	Puglia	Lecce	40°10'05"	17°56'59"	5
	SPU57	Torre Sabea	Puglia	Lecce	40°04'08"	18°00'10"	0
	SPU58	Grotta dei Cervi	Puglia	Lecce	40°04'59"	18°29'02"	21
	SPU59	Alezio - Tomba di Via Perella	Puglia	Lecce	40°03'33.54"	18°02'22.76"	46
	SPU60	Vaste - Piazza Dante	Puglia	Lecce	40°03'17"	18°22'31"	88
	SPU61	Supersano - Loc. Scorpo	Puglia	Lecce	40°02'12"	18°14'01"	97
	SPU62	Salve - Macchie Don Cesare	Puglia	Lecce	39°50'48.40"	18°14'02.34"	49
	SPU63	Punta Rondinella	Puglia	Taranto	40°28'52.87"	17°11'09.51"	1
	SPU64	Taranto - San Domenico	Puglia	Taranto	40°28'38.43"	17°13'36.52"	15
	SPU65	Terragne	Puglia	Taranto	40°23'30.85"	17°37'14.79"	96
	SPU66	Sava - Paretone dei Greci	Puglia	Taranto	40°23'56.58"	17°30'56.31"	103
	SPU67	Torre Castelluccia	Puglia	Taranto	40°22'52"	17°21'10"	39
	SPU75	Lago Alimini Piccolo	Puglia	Lecce	40°11'00"	18°26'00"	1
	SPU76	Lago Battaglia (core BAT1)	Puglia	Foggia	41°54'19"	16°08'03"	1
Region: Sardegna
	SSA1	Selargius - Canelles	Sardegna	Cagliari	39°15'38.47"	9°09'38.82"	13
	SSA2	Nora	Sardegna	Cagliari	38°59'03.38"	9°01'01.68"	1
	SSA3	Su Carroppu	Sardegna	Carbonia Iglesias	39°12'24"	8°33'32"	295
	SSA4	Santadi - Grotta di Su Benatzu	Sardegna	Carbonia Iglesias	39°03'16"	8°42'24"	253
	SSA5	Santadi - Grotta di Monte Meana	Sardegna	Carbonia Iglesias	39°02'28.23"	8°42'30.08"	144
	SSA6	Serrenti - Sa Tumba	Sardegna	Medio Campidano	39°28'59"	8°58'51"	106
	SSA7	Orani - Nuraghe Nurdole	Sardegna	Nuoro	40°20'09"	9°12'48"	661
	SSA8	Grotta del Guano	Sardegna	Nuoro	40°17'15"	9°30'25"	150
	SSA9	Borore - Duos Nuraghes	Sardegna	Nuoro	40°13'16"	8°48'29"	398
	SSA10	Iloi/Ispiluncas	Sardegna	Oristano	40°09'28"	8°54'03"	202
	SSA11	Baratili San Pietro - Nuraghe Sipoi	Sardegna	Oristano	39°59'34.95"	8°33'25.95"	10
	SSA12	Cabras - Sa Osa	Sardegna	Oristano	39°54'51"	8°32'32"	4
	SSA13	Lago di Mistras	Sardegna	Oristano	39°54'12.51"	8°27'29.47"	0
	SSA14	Lago di Mistras - Laguna	Sardegna	Oristano	39°53'58"	8°27'8"	0
	SSA15	Tharros	Sardegna	Oristano	39°52'22"	8°26'28"	6
	SSA16	Lago di Santa Giusta	Sardegna	Oristano	39°51'56.21"	8°35'28.72"	0
	SSA17	Pau - Su Forru de is Sinzurreddus	Sardegna	Oristano	39°48'19"	8°46'23"	450
	SSA18	Terralba - Su Mulinu Mannu	Sardegna	Oristano	39°43'41.20"	8°30'27.69"	1
	SSA19	Terralba - Sa Punta	Sardegna	Oristano	39°43'43.88"	8°30'13.11"	1
	SSA20	Truncu 'e Molas	Sardegna	Oristano	39°43'06"	8°38'19"	12
	SSA21	Morogo - Nuraghe Cuccurada	Sardegna	Oristano	39°39'52"	8°44'52"	99
	SSA22	Sassari - Via Satta	Sardegna	Sassari	40°43'36.00"	8°33'33.00"	225
	SSA23	S'Elighe Entosu	Sardegna	Sassari	40°39'09"	8°32'40"	213
	SSA24	Illorai - Sa Ucca de su Tintirriolu	Sardegna	Sassari	40°21'10.59"	8°59'56.30"	489
	SSA25	Illorai - Domus de Janas Molia	Sardegna	Sassari	40°18'20"	9°01'55"	190
	SSA26	Mistras Lagoon (core MTR1)	Sardegna	Oristano	39°53'58"	8°27'8"	0
	SSA27	Stagno di Sa Curcurica	Sardegna	Nuoro	40°27'18.8"	9°47'15.4"	0
Region: Sicilia
	SSI1	Burgio	Sicilia	Agrigento	37°35'58.64"	13°17'23.47"	311
	SSI2	Caltanissetta - La Muculufa	Sicilia	Caltanissetta	37°13'26"	14°00'46"	120
	SSI3	Rocchicella - Palikè	Sicilia	Catania	37°19'45"	14°41'52"	116
	SSI4	Monte San Mauro di Caltagirone	Sicilia	Catania	37°13'06"	14°29'28"	510
	SSI5	Terravecchia di Grammichele - Occhiolà	Sicilia	Catania	37°12'54"	14°38'26"	537
	SSI6	Piazza Armerina - Villa del Casale	Sicilia	Enna	37°12'49.00"	14°20'03.00"	550
	SSI7	Philosophiana (Sofiana)	Sicilia	Enna	37°19'03.10"	14°16'26.68"	628
	SSI8	Taormina - Teatro greco-romano	Sicilia	Messina	37°51'08.56"	15°17'34.47"	204
	SSI9	Stromboli - San Vincenzo	Sicilia	Messina	38°48'05.72"	15°14'10.76"	55
	SSI10	Salina - Portella	Sicilia	Messina	38°34'25"	14°52'08"	157
	SSI11	Filicudi - Filo Braccio	Sicilia	Messina	38°33'31"	14°35'10"	15
	SSI12	Messina - Camaro	Sicilia	Messina	38°11'24.41"	15°31'18.59"	140
	SSI13	Grotta dell'Uzzo	Sicilia	Trapani	38°06'27"	12°47'13"	170
	SSI14	Motya - Mozia	Sicilia	Trapani	37°51'56.80"	12°28'19.42"	-1
	SSI15	Monte Polizzo	Sicilia	Trapani	37°51'52"	12°47'18"	726
	SSI16	Salemi	Sicilia	Trapani	37°49'00"	12°48'00"	400
	SSI17	Mokarta	Sicilia	Trapani	37°48'58"	12°47'21"	321
	SSI18	Selinunte	Sicilia	Trapani	37°34'59.26"	12°49'30.77"	26
	SSI19	Baia di Scauri	Sicilia	Trapani	36°44'09"	12°00'23"	-8
	SSI21	Case Bastione	Sicilia	Enna	37°36'55.2"	14°13'18.6"	500
	SSI22	Castelluccio	Sicilia	Siracusa	36°57'36,6"	14°56'13,199"	505
	SSI23	Messina - Isolato 158	Sicilia	Messina	38°10'40.11"	15°33'9.70"	5
	SSI24	Mursia - Pantelleria	Sicilia	Trapani	36°48'39.97"	11°55'45.55"	19
	SSI25	Naxos	Sicilia	Messina	37°49'33.36"	15°15'55.28"	17
	SSI26	Alaimo - Lentini	Sicilia	Siracusa	37°16'36.14"	14°58'55.24"	87
	SSI27	Monte Castellaccio di Paternò	Sicilia	Catania	37°34'30.27"	14°51'40.38"	137
	SSI28	Lylibaeum - Marsala	Sicilia	Trapani	37°48'21.67"	12°26'16.59"	11
	SSI30	Morgantina	Sicilia	Enna	37°25'50.33"	14°28'46.79"	546
	SSI31	Lipari - Acropoli	Sicilia	Messina	38°28'2.74"	14°57'25.22"	32
	SSI32	Morgantina - agorà	Sicilia	Enna	37°25'51.44"	14°28'48.03"	553
	SSI20	Lago di Pergusa	Sicilia	Enna	37°31'00"	14°18'22"	667
	SSI29	Morgantina - Statue of Venus of Morgantina	Sicilia	Enna	37°24'59.09"	14°26'46.37"	819
Region: Toscana
	CTO50	Certosa di Calci	Toscana	Pisa	43°43'18"	10°31'24"	50
	CTO51	Vetulonia	Toscana	Grosseto	42°86'12.35"	10°97'33.19"	297
	CTO52	Tombarelle	Toscana	Grosseto	42°56'01"	11°22'23"	174
	CTO53	Podere Marzuolo - MAP	Toscana	Grosseto	42°57'26"	11°24'18"	111
	CTO1	Trebbio - Spinellina	Toscana	Arezzo	43°34'32"	12°08'38"	330
	CTO2	Badia a Coltibuono - Cetamura	Toscana	Arezzo	43°29'41"	11°27'01"	625
	CTO3	Sesto Fiorentino	Toscana	Firenze	43°50'00"	11°12'00"	55
	CTO4	Firenze - Cappelle Medicee	Toscana	Firenze	43°46'29"	11°15'12"	47
	CTO5	Firenze - Via de' Castellani	Toscana	Firenze	43°46'06"	11°15'20"	50
	CTO6	Firenze	Toscana	Firenze	43°46'06"	11°15'23"	47
	CTO7	Firenze - San Lorenzo a Greve	Toscana	Firenze	43°45'55"	11°11'50"	41
	CTO8	Rocchette Pannocchieschi	Toscana	Grosseto	43°06'50.04"	10°53'26.91"	450
	CTO9	Follonica	Toscana	Grosseto	42°55'58"	10°46'28"	20
	CTO10	Poggio Tondo - Pian d'Alma	Toscana	Grosseto	42°51'33"	10°50'50"	70
	CTO11	Podere Marzuolo	Toscana	Grosseto	42°57'27.08"	11°24'25.41"	108
	CTO12	San Martino	Toscana	Grosseto	42°56'42.89"	11°23'04.97"	130
	CTO13	Poggio dell'Amore	Toscana	Grosseto	42°56'21.48"	11°23'57.91"	123
	CTO14	Podere Terrato	Toscana	Grosseto	42°55'39.00"	11°22'32.00"	159
	CTO15	Case Nuove	Toscana	Grosseto	42°53'29.33"	11°20'45.39"	318
	CTO16	Colle Massari	Toscana	Grosseto	42°53'35.83"	11°20'37.69"	130
	CTO17	Shipwreck Punta Ala	Toscana	Grosseto	42°48'19"	10°44'08"	-2
	CTO18	Scarceta di Manciano	Toscana	Grosseto	42°35'15"	11°30'54"	427
	CTO19	Shipwreck Giglio porto	Toscana	Grosseto	42°21'37"	10°55'13"	-2
	CTO20	Stagno - Pratini dell'Argin Traverso	Toscana	Livorno	43°35'46"	10°22'26"	0
	CTO21	Campiglia Marittima	Toscana	Livorno	43°03'39"	10°37'06"	255
	CTO22	Donoratico	Toscana	Livorno	43°8'44"	10°35'10"	179
	CTO23	Populonia	Toscana	Livorno	42°59'15"	10°29'23"	170
	CTO24	Ospedale di Tea	Toscana	Lucca	44°13'28"	10°13'16"	950
	CTO25	Gorfigliano	Toscana	Lucca	44°08'39"	10°14'46"	762
	CTO26	Grotta all'Onda	Toscana	Lucca	43°58'22"	10°20'29"	636
	CTO27	Sorano - Filattiera	Toscana	Massa Carrara	44°20'01"	9°56'15"	212
	CTO28	Candalla - Riparo del Lauro	Toscana	Pisa	43°57'28"	10°19'31"	185
	CTO29	Bientina	Toscana	Pisa	43°46'16"	10°38'30"	6
	CTO30	Pisa - San Rossore	Toscana	Pisa	43°43'19"	10°23'13"	0
	CTO31	San Lorenzo al Cerreto	Toscana	Pistoia	43°55'17"	10°41'39"	100
	CTO32	Siena - Santa Maria della Scala	Toscana	Siena	43°19'01"	11°19'43"	351
	CTO33	Montarrenti	Toscana	Siena	43°13'59"	11°11'13"	324
	CTO34	Miranduolo	Toscana	Siena	43°07'11"	11°04'48"	400
	CTO35	Petriolo Chiusi	Toscana	Siena	43°00'58"	11°56'02"	305
	CTO36	Complesso di Marcianella	Toscana	Siena	43°00'47"	11°55'20"	365
	CTO37	S. Maria in Belverde	Toscana	Siena	42°58'00"	11°54'00"	385
	CTO40	Portoferraio, Elba Island	Toscana	Livorno	42°48'04"	10°19'42"	5
	CTO43	Carbo CS-3	Toscana	Pistoia	44°6'27.44"	10°48'45.84"	1507
	CTO44	Carbo CS-4	Toscana	Pistoia	44°6'38.11"	10°48'33.74"	1524
	CTO45	Cetamura del Chianti	Toscana	Siena	43°29'04"	11°25'18"	560
	CTO46	Vetricella	Toscana	Grosseto	42°56'37"	10°50'17"	14
	CTO49	Molino San Vincenzo	Toscana	Firenze	43°41'38.94"	11°5'41.82"	70
	CTO41	Lago dell'Accesa	Toscana	Grosseto	42°59'17"	10°53'43"	157
	CTO47	Val di Pecora	Toscana	Grosseto	42°55'42"	10°50'14"	11
	CTO48	Val di Cornia	Toscana	Grosseto	42°58'40"	10°33'16"	7
	CTO38	Prato Rosello - pot	Toscana	Firenze	43°46'27"	11°03'19"	174
	CTO39	Golfo di Baratti/Pozzino - tablet	Toscana	Firenze	42°59'45"	10°30'25"	0
	CTO42	Grotta dello Scoglietto	Toscana	Grosseto	42°40'9.55"	11°2'58.78"	20
Region: Trentino Alto Adige
	NTR40	Gardolo	Trentino Alto Adige	Trento	46°06'55.3"	11°06'58.43"	360
	NTR41	Nago-Torbole - Doss Penede	Trentino Alto Adige	Trento	45°52'26"	10°53'06"	246
	NTR1	Mühlwald - Selva dei Molini	Trentino Alto Adige	Bolzano	46°53'23"	11°51'46"	1154
	NTR2	San Candido - San Lorenzo di Sebato	Trentino Alto Adige	Bolzano	46°46'58"	11°54'04"	812
	NTR3	Mummia del Similaun	Trentino Alto Adige	Bolzano	46°46'38.28"	10°50'37.61"	3210
	NTR4	San Candido - Maso Garntner/Lösch	Trentino Alto Adige	Bolzano	46°44'00"	12°17'00"	1176
	NTR5	San Candido - Fondo Böden	Trentino Alto Adige	Bolzano	46°44'00.28"	12°17'13.85"	1176
	NTR6	San Candido - Cantiere Municipio	Trentino Alto Adige	Bolzano	46°43'57"	12°16'58"	1176
	NTR7	San Candido - Casa dell'Organista	Trentino Alto Adige	Bolzano	46°43'51"	12°16'51"	1176
	NTR8	Villa Bassa	Trentino Alto Adige	Bolzano	46°44'09"	12°11'09"	1171
	NTR9	Bressanone - Millan	Trentino Alto Adige	Bolzano	46°42'36"	11°39'49"	560
	NTR10	Ganglegg	Trentino Alto Adige	Bolzano	46°40'20"	10°35'25"	1142
	NTR12	Velturno - Tanzgasse	Trentino Alto Adige	Bolzano	46°40'09"	11°35'48"	850
	NTR13	Prati di Putia sul San Martino	Trentino Alto Adige	Bolzano	46°38'52"	11°49'19"	2170
	NTR14	Villandro - Plunacker	Trentino Alto Adige	Bolzano	46°37'43"	11°32'08"	870
	NTR15	Laces/Latsch-Vinschsgau	Trentino Alto Adige	Bolzano	46°37'21"	10°51'54"	620
	NTR16	Barbiano - Caserma dei pompieri	Trentino Alto Adige	Bolzano	46°36'08"	11°31'13"	828
	NTR17	Ortisei - Col De Flam	Trentino Alto Adige	Bolzano	46°34'46"	11°41'09"	1357
	NTR18	Ulten/Ultimo	Trentino Alto Adige	Bolzano	46°32'51"	11°00'25"	1190
	NTR19	Laives	Trentino Alto Adige	Bolzano	46°25'37"	11°20'14"	250
	NTR20	Magré - Tolerait	Trentino Alto Adige	Bolzano	46°15'39"	11°12'58"	210
	NTR21	Maneidtal/Val Maneda	Trentino Alto Adige	Bolzano	46°40'6"	10°44'49"	2450
	NTR22	Burgstall allo Sciliar	Trentino Alto Adige	Bolzano	46°31'10"	11°34'28"	2470
	NTR23	Mezzocorona	Trentino Alto Adige	Trento	46°12'55"	11°07'11"	220
	NTR24	Peciapian - Segonzano	Trentino Alto Adige	Trento	46°11'23"	11°16'38"	1209
	NTR25	Trento - Via Rosmini/Piazza Bellesini	Trentino Alto Adige	Trento	46°04'05"	11°07'07"	194
	NTR26	Vela di Trento	Trentino Alto Adige	Trento	46°04'00"	11°07'00"	198
	NTR27	Grotta d'Ernesto	Trentino Alto Adige	Trento	45°58'45"	11°39'17"	1130
	NTR28	Monte San Martino ai Campi di Riva	Trentino Alto Adige	Trento	45°55'00"	10°49'00"	750
	NTR29	Isera - Asilo	Trentino Alto Adige	Trento	45°53'12"	11°00'32"	233
	NTR30	Riva del Garda - Via Brione	Trentino Alto Adige	Trento	45°53'00"	10°51'00"	65
	NTR31	Lago di Ledro	Trentino Alto Adige	Trento	45°52'29"	10°45'54"	652
	NTR32	Nago	Trentino Alto Adige	Trento	45°52'38"	10°53'26"	215
	NTR33	Loppio - Isola di S. Andrea	Trentino Alto Adige	Trento	45°51'50"	10°55'09"	226
	NTR11	Seeberg - Schwarzsee/Lago Nero	Trentino Alto Adige	Bolzano	46°39'57"	11°25'55"	2035
	NTR35	Fiavé	Trentino Alto Adige	Trento	46°00'16"	10°50'32"	660
	NTR36	Riva del Garda - viale Dante	Trentino Alto Adige	Trento	45°53'10"	10°50'44"	71
	NTR37	Cloz - loc. Lanz	Trentino Alto Adige	Trento	46°25'00"	11°05'00"	782
	NTR38	Schnals Valley - Val Senales	Trentino Alto Adige	Bolzano	46°43'00"	10°51'00"	2000
	NTR39	Piperbu?hel	Trentino Alto Adige	Bolzano	46°32'00"	11°27'34"	1113
Region: Umbria
	CUM1	San Marco	Umbria	Perugia	43°07'49"	12°21'41"	435
	CUM2	San Savino	Umbria	Perugia	43°06'34.34"	12°11'11.23"	269
	CUM3	Bacino di Norcia	Umbria	Perugia	42°47'38"	13°05'30"	610
	CUM4	Baschi - Scoppieto	Umbria	Terni	42°40'21"	12°10'57"	465
	CUM5	Maratta Bassa	Umbria	Terni	42°33'59"	12°35'46"	106
	CUM6	Spoleto - Chiesa di San Nicola	Umbria	Perugia	42°43'57''	12°44'07''	381
	CUM7	Coriglia	Umbria	Terni	42°45'06.6"	12°00'15.1"	450
Region: Valle d'Aosta
	NVA1	Monte Fallère - Torbiera delle Crotte Basse	Valle d'Aosta	Aosta	45°45'40.67"	7°10'54.76"	2365
	NVA2	Saint Martin de Corléans	Valle d'Aosta	Aosta	45°44'07.66"	7°17'49.69"	594
Region: Veneto
	NVE71	Colombare di Negrar di Valpolicella	Veneto	Verona	45°32'45.57"	10°57'55.73"	650
	NVE72	Jesolo San Mauro	Veneto	Venezia	45°32'42"	12°38'17"	1
	NVE1	Castel de Pedena	Veneto	Belluno	46°06'39"	12°01'46"	610
	NVE2	Palughetto	Veneto	Belluno	46°06'12.56"	12°24'30.42"	1030
	NVE3	Brega	Veneto	Padova	45°41'36"	11°44'30"	73
	NVE4	Padova - Borgomagno	Veneto	Padova	45°25'10"	11°52'44"	13
	NVE5	Padova - Banca Etica	Veneto	Padova	45°24'57.36"	11°52'42.44"	14
	NVE6	Padova - Via Tiepolo	Veneto	Padova	45°24'22.70"	11°53'40.01"	12
	NVE7	Padova - Piazza Castello	Veneto	Padova	45°24'10.79"	11°52'13.64"	18
	NVE8	Padova - Questura	Veneto	Padova	45°24'10.48"	11°52'35.40"	17
	NVE9	Padova - Palazzo Roccabonella	Veneto	Padova	45°24'20"	11°52'49"	19
	NVE10	Montegrotto - Via Neroniana	Veneto	Padova	45°19'23"	11°47'34"	8
	NVE11	Maserà	Veneto	Padova	45°19'00"	11°52'00"	9
	NVE12	Este - Casa di Ricovero	Veneto	Padova	45°14'04"	11°39'00"	13
	NVE13	Este - Loc. Meggiaro	Veneto	Padova	45°13'55"	11°39'54"	15
	NVE14	Badia Polesine	Veneto	Rovigo	45°04'02"	11°31'06"	11
	NVE15	Canàr di S. Pietro Polesine	Veneto	Rovigo	45°03'00"	11°20'00"	7
	NVE16	Narde - Fratta Polesine	Veneto	Rovigo	45°01'44"	11°39'13"	5
	NVE17	Vittorio Veneto - Loc. San Rocco	Veneto	Treviso	45°58'37"	12°17'25"	170
	NVE18	Cordignano - Villa di Villa	Veneto	Treviso	45°57'58"	12°24'54"	80
	NVE19	Montebelluna - Fondo Sernaglia	Veneto	Treviso	45°46'39"	12°02'17"	115
	NVE20	Treviso - Piazza San Pio X	Veneto	Treviso	45°39'52"	12°14'28"	19
	NVE21	Concordia Sagittaria	Veneto	Venezia	45°46'00"	12°51'00"	4
	NVE22	Caorle - Ex-Bafile	Veneto	Venezia	45°35'52"	12°53'17"	1
	NVE23	Ca' Tron	Veneto	Venezia	45°35'00"	12°26'00"	2
	NVE24	Quarto d'Altino - Loc. Fornace	Veneto	Venezia	45°32'30.29"	12°23'49.33"	0
	NVE25	Maerne di Martellago-Spinea - Via Zigaraga	Veneto	Venezia	45°30'28"	12°08'32"	4
	NVE26	Isola Santa Cristina	Veneto	Venezia	45°30'27"	12°27'21"	3
	NVE28	Venezia - Cà Vendramin Calergi - Casinò	Veneto	Venezia	45°26'32.82"	12°19'47.36"	1
	NVE29	Venezia - Palazzo Carminati	Veneto	Venezia	45°26'24.38"	12°19'42.98"	1
	NVE30	Venezia - Arsenale	Veneto	Venezia	45°25'59.14"	12°20'54.66"	1
	NVE32	Venezia - Piazza San Marco	Veneto	Venezia	45°26'2.41"	12°20'18.64"	1
	NVE33	Venezia - Palazzo Genovese	Veneto	Venezia	45°25'51.08"	12°20'0.56"	1
	NVE34	Venezia - Lazzaretto vecchio	Veneto	Venezia	45°24'22.35"	12°21'33.48"	1
	NVE35	Povegliano - Loc. Muraiola	Veneto	Verona	45°45'31.33"	12°12'31.77"	460
	NVE36	Monte Loffa	Veneto	Verona	45°37'49"	10°56'59"	920
	NVE37	Cerro Veronese - Monte Croce	Veneto	Verona	45°34'10"	11°02'29"	745
	NVE38	Rocca di Rivoli	Veneto	Verona	45°34'00"	10°49'00"	191
	NVE39	San Giorgio di Valpolicella	Veneto	Verona	45°32'07"	10°51'01"	366
	NVE40	Cisano	Veneto	Verona	45°31'40"	10°43'36"	69
	NVE41	Lazise	Veneto	Verona	45°30'19"	10°43'57"	69
	NVE42	Castelrotto	Veneto	Verona	45°29'44"	10°53'45"	173
	NVE43	Verona - Porta Palio e Spianà	Veneto	Verona	45°26'07.79"	10°58'46.30"	59
	NVE44	Verona - Arche Scaligere - Santa Maria Antica	Veneto	Verona	45°26'36"	10°59'55"	66
	NVE45	Custoza	Veneto	Verona	45°22'17"	10°47'29"	119
	NVE46	Oppeano	Veneto	Verona	45°18'00"	11°11'00"	26
	NVE47	Legnago - Fondo Paviani	Veneto	Verona	45°12'02"	11°16'59"	12
	NVE48	Cerea - Perteghelle	Veneto	Verona	45°11'38"	11°14'14"	7
	NVE49	Cerea - Ponte Moro	Veneto	Verona	45°11'26"	11°14'13"	7
	NVE50	Nogara - Mulino di sotto	Veneto	Verona	45°10'50"	11°03'28"	18
	NVE51	Fabbrica dei Soci	Veneto	Verona	45°09'00"	11°21'00"	10
	NVE52	Gazzo Veronese - Ponte Nuovo	Veneto	Verona	45°08'24"	11°04'46"	17
	NVE53	Monte Summano	Veneto	Vicenza	45°45'36"	11°23'22"	1296
	NVE54	Recoaro Terme - Basto al Campetto	Veneto	Vicenza	45°40'13"	11°12'05"	1553
	NVE55	Fimon - Le Fratte	Veneto	Vicenza	45°28'49.04"	11°32'21.35"	24
	NVE56	Fimon - Molino Casarotto	Veneto	Vicenza	45°28'10"	11°32'34"	23
	NVE27	Cà Ballarin	Veneto	Venezia	45°29'24''	12°29'23''	1
	NVE31	Venezia - Cà Foscari Università	Veneto	Venezia	45°26'15.75''	12°19'21.23''	1
	NVE57	Altino - Canale CNS-1bis	Veneto	Venezia	45°52' 59.884"	12°23'40.619"	1
	NVE58	Altino - Canale VR-11	Veneto	Venezia	45°32'32.786"	12°24'26.678"	1
	NVE59	Torcello - area a N di Basilica S. Maria Assunta	Veneto	Venezia	45°29'55.262"	12°25'12.503"	0
	NVE64	Tombola di Cerea	Veneto	Verona	45°11'03"	11°12'48"	14
	NVE65	Alte Ceccato - Montecchio Maggiore	Veneto	Vicenza	45°29'45"	11°26'00"	57
	NVE66	Este - via Comuna	Veneto	Padova	45°13'48.88"	11°37'26.00"	9
	NVE67	Caldogno	Veneto	Vicenza	45°36'40"	11°30'30"	53
	NVE68	Vigonza	Veneto	Padova	45°26'36"	11°59'00"	11
	NVE69	Campagna Lupia - Santuario Lova	Veneto	Venezia	45°19'37"	12°07'23"	1
	NVE70	Legnago - Fondo Paviani - Vangadizza	Veneto	Verona	45°12'08.25"	11°16'52.30"	16
Region: Repubblica di San Marino
	NSM1	Domagnano	Repubblica di San Marino	San Marino	43°56'52"	12°28'08"	255
	NSM2	Poggio Castellano	Repubblica di San Marino	San Marino	43°56'52"	12°28'08"	513
	NSM3	Cà Rigo	Repubblica di San Marino	San Marino	43°56'34"	12°26'46"	410
Area: Sea
	SEA1	RF93-30	Sea	Adriatic	42°04'01"	15°40'03"	-77
Area: Extra-Italy
	EXI1	La Draga	Extra-Italy	Spagna	42°7'48"	2°45'30"	174
	EXI2	Dispiliò	Extra-Italy	Grecia	40°30'42"	21°15'28"	628
	EXI3	Arslantepe	Extra-Italy	Turchia	38°22'55"	38°21'40"	941
	EXI4	Closos de ca’n Gaià	Extra-Italy	Spagna	39°25'11.2"	3°14'39.2"	40
	EXI6	Skorba - Mġarr	Extra-Italy	Malta	35°55'14.6"	14°22'36.4"	114
	EXI7	Kordin III - Paola	Extra-Italy	Malta	35°52'40.8"	14°30'32.4"	40
	EXI8	In-Nuffara - Xaghra	Extra-Italy	Malta	36°02'27.6"	14°16'26.4"	139
	EXI9	Taċ-Ċawla - Rabat	Extra-Italy	Malta	36°02'12.3"	14°14'36.5"	99
	EXI10	Santa Verna - Xaghra	Extra-Italy	Malta	36°02'44.9"	14°15'31.0"	140
	EXI11	Ġgantija - Xaghra	Extra-Italy	Malta	36°02'49.2"	14°16'08.4"	127
	EXI5	Lake Dojran	Extra-Italy	Macedonia	41°12'00"	22°44'00"	144
	EXI12	Salina deep core	Extra-Italy	Malta	35°56'42.4"	14°25'15.6"	2
	EXI13	Salina 4	Extra-Italy	Malta	35°56'24.0"	14°25'12.7"	2
	EXI14	Wied Zembaq 1 - Borg in Nadur	Extra-Italy	Malta	35°49'48.0"	14°31'35.8"	5
	EXI15	Xemxija 1	Extra-Italy	Malta	35°56'24.0"	14°22'51.6"	4
	EXI16	Mgarr-ix Xini - Ta Cenc	Extra-Italy	Malta	36°01'12.0"	14°16'12.0"	3
	EXI17	Marsaxloc	Extra-Italy	Malta	35°50'24.0"	14°32'24.0"	10
	EXI18	Marsa	Extra-Italy	Malta	35°52'12.0"	14°29'24.0"	5
