# Supplementary material for: BRAIN - Holocene archaeo-data for assessing plant-cultural diversity in Italy and other Mediterranean regions
Source: Sci Data. 2024 May 22;11:520. doi: 10.1038/s41597-024-03346-5 (PMC11111760; doi:10.1038/s41597-024-03346-5)
Supplement: Supplementary file 2 — Dataset 2 [file 41597_2024_3346_MOESM2_ESM.xlsx]

## Sheet: On-site
	ID	Name	Category	Typology	Contexts	Descriptions	Chrono-cultural phases
Region: Abruzzo
	CAB1	Acquachiara	On-Site	Settlement	Rural	Farmhouse	I, R
	CAB2	Ortucchio - Le Coste	On-Site	Settlement	N/A	N/A	B
	CAB3	Catignano	On-Site	N/A	N/A	N/A	N
	CAB4	Tortoreto	On-Site	N/A	N/A	N/A	B
Region: Basilicata
	SBA1	Altojanni	On-Site	Settlement	Rural	N/A	R, Ma
	SBA2	Miglionico	On-Site	Monumental Building	Castle	N/A	Ma
	SBA3	Pomarico Vecchio	On-Site	Settlement	Urban	N/A	H
	SBA4	Difesa S. Biagio	On-Site	Settlement	Rural	N/A	H
	SBA5	Fattoria Fabrizio	On-Site	Settlement	Rural	Farmhouse	H
	SBA6	Pizzica	On-Site	Sacred/Funerary Complex	Necropolis	Channel	H
	SBA7	S. Angelo Grieco	On-Site	Settlement	Rural	N/A	H
	SBA8	S. Angelo Vecchio	On-Site	Settlement	Rural	N/A	H, R
	SBA9	Pantanello (Pizzica Pantanello)	On-Site	Settlement, Settlement	Rural, Rural	Productive Area, Near Site	H, R
	SBA10	Incoronata di Metaponto	On-Site	Settlement	Rural	Houses	H
	SBA11	Ruoti - San Giovanni	On-Site	N/A	N/A	Villa	R
	SBA12	Torre di Satriano	On-Site	Settlement, Settlement	Rural, Rural	Productive Area, Room	H
Region: Calabria
	SCL1	Capo Alfiere	On-Site	N/A	N/A	N/A	N
	SCL2	Grotta della Madonna di Praja a Mare	On-Site	Cave/Shelter	N/A	N/A	N, Ch, B
	SCL3	Broglio di Trebisacce	On-Site	Settlement	Rural	Farmhouse	B
	SCL4	Grotta S. Michele di Saracena	On-Site	Cave/Shelter	N/A	N/A	N
	SCL5	S. Agata di Esaro - Grotta della Monaca	On-Site	Cave/Shelter	Cave	N/A	N, Ch, B, Ma
	SCL6	Spezzano della Sila - Piano di Cecita	On-Site	Settlement	N/A	N/A	N, R
	SCL7	Jure Vetere di San Giovanni in Fiore	On-Site	Monumental Building	Church	N/A	Ma
	SCL8	Bagnara Calabra - Grotta San Sebastiano	On-Site	Cave/Shelter	N/A	N/A	N, Ch
	SCL9	Locri Epizefirii (Locri)	On-Site	Settlement	Urban	N/A	H
	SCL10	Tropea	On-Site	Settlement	Urban	N/A	Ma, Re
	SCL17	Punta Zambrone	On-Site	Settlement	N/A	N/A	B
Region: Campania
	SCA1	Taurasi - C.da S. Martino	On-Site	Sacred/Funerary Complex	Necropolis	N/A	Ch, B
	SCA2	S. Maria Capua Vetere	On-Site	N/A	N/A	Well	B
	SCA3	Nola - Croce di Papa	On-Site	Settlement	N/A	N/A	B
	SCA4	Augustus Villa - Starza della Regina	On-Site	Settlement, Monumental Building	Rural, N/A	Villa, N/A	R
	SCA5	Masseria de Carolis	On-Site	Settlement	Rural	Villa	R
	SCA6	Cuma - Tempio di Giove	On-Site	N/A	N/A	N/A	R
	SCA7	Castel Nuovo - Piazza Municipio	On-Site	Near/Under Sea Site, Near/Under Sea Site	Harbour, Shipwreck	N/A, N/A	R
	SCA8	Herculaneum	On-Site	Settlement	Urban	N/A	R
	SCA9	Longola	On-Site	Settlement	Pile-Dwelling	Layers	B, I
	SCA10	Oplontis (Torre Annunziata) - Poppea's Villa	On-Site	Settlement	Urban	Villa	R
	SCA11	Pompeii - Casa di Giulio Polibio	On-Site	Settlement	Urban	N/A	R
	SCA12	Pompeii (Pompeii)	On-Site	Settlement	Urban	Houses	R
	SCA13	Pompeii (Pompeii)	On-Site	Settlement	Urban	N/A	I, R
	SCA14	Pompeii - Regio VI, Insula 1	On-Site	N/A	N/A	N/A	R
	SCA15	Pompeii - Casa delle Nozze di Ercole ed Ebe	On-Site	Settlement	Urban	Garden	R
	SCA16	Pompeii - Garum Factory	On-Site	Settlement	Urban	Factory	R
	SCA17	Pompeii - Casa dei Casti Amanti	On-Site	Settlement, Settlement	Urban, Urban	Garden, Road	R
	SCA18	Pompeii - Tempio di Venere	On-Site	Monumental Building, Settlement	Temple, Urban	N/A, N/A	H, R
	SCA19	Pompeii - Porta Nocera	On-Site	Sacred/Funerary Complex	Necropolis	N/A	R
	SCA20	Vivara	On-Site	Settlement	N/A	N/A	B
	SCA21	Foce Sarno	On-Site	Settlement	Rural	Hut	B
	SCA22	Fratte	On-Site	Settlement	N/A	N/A	E-A
	SCA23	Foce Sele	On-Site	Monumental Building	Sanctuary	Garden	H
	SCA24	Roccagloriosa	On-Site	Monumental Building	Hill Fort	N/A	H
	SCA25	Herculaneum	On-Site	Settlement	Urban	Sewer	R
	SCA26	Herculaneum	On-Site	Settlement	Urban	N/A	R
Region: Emilia Romagna
	NER138	Copparo - Ca' Spadolino di Coccanile	On-Site	Settlement	N/A	N/A	B
	NER139	Bondeno - Pilastri	On-Site	Settlement	Terramare	N/A	B
	NER142	San Cesario sul Panaro - Sant'Ambrogio	On-Site	Settlement	Terramare	N/A	B
	NER143	Formigine - Tabina di Magreta	On-Site	Settlement	Terramare	N/A	B
	NER145	Parma - Terramara di Parma	On-Site	Settlement	Terramare	N/A	B
	NER146	San Michele di Valestra	On-Site	Settlement	N/A	N/A	B
	NER68	Montale - Terramara di Montale	On-Site	Settlement	Terramare	N/A	B
	NER1	Malalbergo - via Vita	On-Site	N/A	N/A	N/A	R
	NER2	San Pietro in Casale - Maccaretolo	On-Site	Settlement	Rural	N/A	R
	NER3	Sant'Agata Bolognese - Nuova Geovis	On-Site	Settlement, Settlement	Rural, Rural	Ditch, Layers	Ma
	NER4	Sant'Agata Bolognese - Viadotto Crocetta	On-Site	Settlement	Terramare	N/A	B
	NER5	Sant'Agata Bolognese - Montirone	On-Site	Settlement	Terramare	N/A	B
	NER6	Bentivoglio - Calcarata	On-Site	Settlement	Rural	N/A	R
	NER7	Altedo - Via Vita	On-Site	Settlement	Rural	N/A	R
	NER8	S. Giovanni Persiceto - Zenerigolo	On-Site	Settlement	Terramare	N/A	B
	NER9	S. Giovanni Persiceto - Piazza del Popolo	On-Site	Sacred/Funerary Complex, Settlement	Tomb/Burials, Rural	N/A, N/A	R
	NER10	S. Giovanni Persiceto - Via Imbiani	On-Site	Sacred/Funerary Complex	Tomb/Burials	N/A	I
	NER11	S. Giovanni Persiceto - Podere Opera	On-Site	Settlement	N/A	N/A	R
	NER12	S. Giovanni Persiceto - Via Mandria	On-Site	Settlement	Rural	N/A	R
	NER13	Anzola Emilia - Terramara	On-Site	Settlement	Terramare	N/A	B
	NER14	Calderara di Reno - San Vitale	On-Site	Settlement	Rural	Villa	R
	NER15	Bazzano - Pozzo Casini	On-Site	N/A	N/A	Well	R/Ma
	NER16	Casteldebole	On-Site	Settlement	Rural	Villa	R
	NER17	Medicina - Loc. Luogo Pozzo	On-Site	Settlement	Rural	Villa	R
	NER18	Bologna - Fiera Internazionale	On-Site	Sacred/Funerary Complex	Necropolis	N/A	R
	NER19	Bologna - Nuova Stazione AV	On-Site	Sacred/Funerary Complex	Necropolis	N/A	R
	NER20	Bologna - Via Frassinago/Via Foscolo	On-Site	Settlement, Settlement	N/A, N/A	Channel, Well	E-A
	NER21	Bologna - Via D'Azeglio	On-Site	Settlement, Settlement	N/A, N/A	Channel, Well	E-A, R
	NER22	Casalecchio di Reno - Zona A	On-Site	Sacred/Funerary Complex	Necropolis	N/A	H, R
	NER23	Casalecchio di Reno	On-Site	Settlement	N/A	N/A	M, N
	NER24	Castel S. Pietro Terme - Ex cinema teatro Bios	On-Site	Monumental Building, Settlement	Church, N/A	N/A, N/A	R, R/Ma
	NER25	Castel S. Pietro Terme - Piazza XX Settembre	On-Site	Settlement	N/A	Layers	Ma
	NER26	Imola - Cà di Guzzo	On-Site	Settlement	N/A	Channel	Ch
	NER27	Imola - Ex cinema Modernissimo	On-Site	Settlement	N/A	Productive Area	R
	NER28	Monte Castellaccio	On-Site	Settlement	N/A	N/A	B
	NER29	Pianella di Monte Savino	On-Site	N/A	N/A	N/A	E-A
	NER30	Monterenzio Vecchio	On-Site	Settlement	N/A	N/A	B
	NER31	Ferrara - Piazza Castello	On-Site	Settlement, Settlement	Urban, Urban	Pit/Holes, Latrine	Re
	NER32	Ferrara - Giardino delle Duchesse	On-Site	Settlement	Urban	Garden	Re
	NER33	Ferrara - Piazza Municipale	On-Site	N/A	N/A	N/A	Re
	NER34	Ferrara - Corso Porta Reno/Via Vaspergolo	On-Site	Settlement, Settlement	Urban, Urban	Garden, Pit/Holes	Re
	NER35	Ferrara - Porta Paola/Via Bologna	On-Site	Near/Under Sea Site	Shipwreck	N/A	Re
	NER36	Ferrara - Monastero S. Antonio	On-Site	Monumental Building, Monumental Building	Abbey/Monastery, Abbey/Monastery	Pit/Holes, Alluvial Deposit	Re
	NER37	Portomaggiore - Gambulaga	On-Site	Sacred/Funerary Complex	Necropolis	N/A	R
	NER38	Comacchio - Podere Belfiore	On-Site	Sacred/Funerary Complex	Tomb/Burials	N/A	E-A
	NER39	Comacchio - Valle Ponti	On-Site	Near/Under Sea Site	Shipwreck	N/A	R
	NER40	Cento - La Rocca	On-Site	Monumental Building	Castle	N/A	Ma, Re
	NER41	Argenta - Via Vinarola/Aleotti	On-Site	Monumental Building, Settlement	Abbey/Monastery, Urban	Latrine, Channel	Re
	NER42	Forlì - Via Navicella	On-Site	Settlement	N/A	N/A	N
	NER43	Forlì - Cantiere ANAS Via Ravegnana	On-Site	Settlement	N/A	N/A	M
	NER44	Forlì - Ex Monte di Pietà	On-Site	Settlement	Urban	N/A	Re
	NER45	Cesena - Provezza	On-Site	Settlement	N/A	N/A	Ch
	NER46	Forlimpopoli - Via Canalazzo	On-Site	Settlement	N/A	N/A	Ch
	NER47	Galeata	On-Site	N/A	N/A	N/A	R/Ma
	NER48	Mirandola - Arginone	On-Site	N/A	N/A	N/A	E-A
	NER49	Mirandola - Miseria Vecchia	On-Site	N/A	N/A	N/A	E-A
	NER50	Carpi - Fossoli - Discarica AIMAG	On-Site	Settlement, Settlement	N/A, N/A	Channel, Well	R
	NER51	Carpi - Ex manifattura Loria	On-Site	Settlement, Settlement	N/A, N/A	Channel, Layers	Ma, Re
	NER52	Modena - Cittanova	On-Site	Monumental Building, Settlement	Sanctuary, N/A	N/A, N/A	R
	NER53	Modena - Area Novi Sad	On-Site	Settlement	N/A	N/A	E-A, R, Ma
	NER54	Modena - Vescovado	On-Site	Monumental Building	Palace	Channel	Ma
	NER55	Modena - Palazzo Boschetti	On-Site	Settlement	N/A	Villa	R, R/Ma
	NER56	Modena - Ex Cassa Risparmio	On-Site	Settlement	Urban	Channel	R
	NER57	Modena - Ex Cinema Capitol	On-Site	Settlement	Urban	Domus	R
	NER58	Modena - Largo S. Francesco	On-Site	Settlement	N/A	Wall	Ma
	NER59	Modena - Palazzo Vaccari	On-Site	Settlement	Urban	Domus	R
	NER60	Modena - Viale Nicola Fabrizi	On-Site	Monumental Building, Monumental Building	Abbey/Monastery, Church	N/A, N/A	Re
	NER61	Modena - Viale Amendola	On-Site	Settlement	N/A	Aqueduct	R
	NER62	Modena - MO.FER.MO.SA	On-Site	Sacred/Funerary Complex	Necropolis	N/A	R
	NER63	Cognento	On-Site	Settlement	Rural	Well	Ma, Re, Mo
	NER64	Baggiovara - Opera Pia Bianchi	On-Site	Settlement	Terramare	Houses	B
	NER65	Baggiovara - Podere Fossa Buracchione	On-Site	Sacred/Funerary Complex, Settlement	Necropolis, N/A	N/A, N/A	R
	NER66	Castelfranco Emilia - Forte Urbano	On-Site	Settlement	N/A	N/A	E-A
	NER67	Casinalbo	On-Site	Settlement, Sacred/Funerary Complex	Terramare, Necropolis	N/A, N/A	B, I
	NER69	S. Antonio	On-Site	N/A	N/A	N/A	R
	NER70	Spilamberto - San Cesario	On-Site	Settlement	N/A	N/A	N
	NER71	Spilamberto - Cava Ponte del Rio	On-Site	N/A	N/A	Well	R
	NER72	Spilamberto - Via Macchioni	On-Site	Settlement	N/A	N/A	N
	NER73	Montegibbio	On-Site	Monumental Building, Settlement	Sanctuary, N/A	N/A, N/A	R
	NER74	Castione Marchesi	On-Site	Settlement	Terramare	N/A	B
	NER75	Fontanellato - Cannetolo	On-Site	Settlement	N/A	Villa	R
	NER76	Ponte Ghiara	On-Site	Settlement	N/A	N/A	N
	NER77	Fidenza - Via Bacchini	On-Site	Settlement, Settlement	N/A, N/A	Silos/Storage/Granary, Houses	Ma
	NER78	Fraore	On-Site	N/A	N/A	N/A	Ma
	NER79	Noceto - Vasca Votiva	On-Site	Settlement, Sacred/Funerary Complex	Terramare, Votive/Ritual Structure	N/A, Wooden Tank	B
	NER80	Parma - Piazza Garibaldi	On-Site	Settlement	Urban	N/A	R, Ma
	NER81	Parma - Via Guidorossi	On-Site	Settlement	N/A	N/A	N, Ch
	NER82	San Michele in Tiorre - Monte Leoni	On-Site	Settlement	N/A	N/A	B
	NER83	Le Mose	On-Site	Settlement	N/A	N/A	M, N
	NER84	Travo - Via Sant'Andrea	On-Site	Settlement	N/A	N/A	N
	NER85	Groppallo	On-Site	Monumental Building	Castle	Silos/Storage/Granary	Ma
	NER86	Lugo di Romagna	On-Site	Settlement	N/A	N/A	N
	NER87	Classe	On-Site	Settlement	N/A	N/A	R/Ma
	NER88	Russi	On-Site	Settlement	N/A	Villa	R
	NER89	Solarolo	On-Site	Settlement	N/A	N/A	B
	NER90	Faenza - Via Bisaura	On-Site	Settlement	N/A	N/A	Ch
	NER91	Faenza - via Micheline	On-Site	Monumental Building	Abbey/Monastery	Pit/Holes	Re
	NER92	Poviglio - Terramara S. Rosa di Poviglio	On-Site	Settlement, Settlement	Terramare, Terramare	Channel, Well	B
	NER93	Sant'Ilario d Enza	On-Site	Settlement	N/A	N/A	Ch
	NER94	Rivaltella - Ca' Romensini	On-Site	Settlement	N/A	N/A	N
	NER95	Bazzarola	On-Site	Settlement	N/A	N/A	N
	NER96	Reggio Emilia - S. Claudio	On-Site	Settlement	N/A	N/A	E-A
	NER97	Rubiera - località Ca' di Pino - Cave Corradini	On-Site	N/A	N/A	N/A	Ma
	NER98	Casale di Rivalta	On-Site	Settlement	N/A	N/A	E-A
	NER99	Chiozza di Scandiano	On-Site	Settlement	N/A	N/A	N
	NER100	Riccione - Via Berlinguer	On-Site	Settlement	N/A	N/A	N
	NER101	Verucchio - Necropoli Lippi	On-Site	Sacred/Funerary Complex	Tomb/Burials	N/A	E-A
	NER102	Modena - Corso Duomo	On-Site	Settlement	Urban	N/A	R/Ma, Ma
	NER103	Modena - via Castellaro	On-Site	Settlement, Settlement	Urban, Urban	Pit/Holes, Wall	R
	NER104	Modena - Palazzo Solmi	On-Site	Settlement, Settlement	Urban, Urban	Pit/Holes, Wall	Ma
	NER105	Modena - via Rismondo	On-Site	Settlement	Urban	Layers	Ma
	NER107	Modena - ex Manifattura Tabacchi1	On-Site	Settlement	Rural	N/A	R
	NER108	Modena - via Nonatolana (Abitcoop)	On-Site	Settlement	Rural	Farmhouse	R
	NER109	Classe - Condotto idrico	On-Site	Near/Under Sea Site	Harbour	N/A	R
	NER111	Comacchio - Santa Maria in Padovetere	On-Site	Near/Under Sea Site	Shipwreck	N/A	R
	NER114	Marzaglia - cava Corpus Domini	On-Site	Sacred/Funerary Complex	N/A	N/A	R
	NER115	Voghenza	On-Site	Sacred/Funerary Complex	N/A	N/A	R
	NER116	Miniera Perticara	On-Site	Mine	N/A	N/A	Mo
	NER118	Nonantola - Selva Zena	On-Site	N/A	N/A	N/A	R, Ma
	NER119	Castelfranco - Mansio Forum Gallorum	On-Site	Settlement	Rural	N/A	R
	NER120	Novi di Modena - Santo Stefano in Vicologno	On-Site	Settlement	Rural	N/A	Ma
	NER121	Reggio Emilia - Piazza Vittoria	On-Site	Settlement	Urban	N/A	R, Ma
	NER122	Monte Mauro	On-Site	N/A	N/A	N/A	Mo
	NER123	FG Lugo near site	On-Site	Settlement	N/A	N/A	N
	NER124	Modena - via Nonatolana	On-Site	Settlement	Rural	N/A	R
	NER125	S. Agata Bolognese	On-Site	Settlement	Rural	Well	R
	NER126	S. Lazzaro di Savena - via Caselle	On-Site	Settlement	Rural	Well	R
	NER127	Parma - viale Tanara	On-Site	Settlement	Rural	Well	R
	NER128	Carbo MC-1	On-Site	Charcoal kiln	N/A	N/A	Mo
	NER129	Carbo MC-2	On-Site	Charcoal kiln	N/A	N/A	Mo
	NER130	Carbo MC-3	On-Site	Charcoal kiln	N/A	N/A	Mo
	NER131	Carbo MC-4	On-Site	Charcoal kiln	N/A	N/A	Mo
	NER132	Carbo CS-1	On-Site	Charcoal kiln	N/A	N/A	Mo
	NER133	Carbo CS-2	On-Site	Charcoal kiln	N/A	N/A	Ma
	NER140	Malalbergo - Ponticelli	On-Site	Settlement	Terramare	N/A	B
	NER144	Faieto di Casina - Cortogno	On-Site	Settlement	N/A	N/A	B
Region: Friuli Venezia Giulia
	NFV25	Aquileia - Ca' Baredi/Canale Anfora	On-Site	Settlement	Rural	Village	B
	NFV26	Palù di Livenza - PaluON	On-Site	Settlement	Pile-Dwelling	N/A	N
	NFV1	Meduno - Sach di Sotto	On-Site	Settlement	N/A	N/A	Ch
	NFV2	Montereale Valcellina	On-Site	N/A	N/A	N/A	I
	NFV3	Gradisca sul Cosa	On-Site	N/A	N/A	N/A	I
	NFV4	Palù di Livenza	On-Site	Settlement	Pile-Dwelling	N/A	N
	NFV5	Palse di Porcia	On-Site	Settlement	N/A	N/A	I
	NFV6	Bannia - Palazzine di Sopra	On-Site	Settlement	N/A	N/A	N
	NFV7	Valler	On-Site	Settlement	N/A	N/A	N
	NFV8	Fagnigola	On-Site	Settlement	N/A	N/A	N
	NFV9	Grotta dell'Edera	On-Site	Cave/Shelter	N/A	N/A	M, N
	NFV10	Paularo di Misincinis	On-Site	Sacred/Funerary Complex	Necropolis	N/A	I
	NFV11	Forgaria - Castelraimondo	On-Site	N/A	N/A	N/A	R, R/Ma
	NFV12	Povoletto - Castello della Motta	On-Site	Monumental Building	Castle	Ditch	Ma
	NFV13	Riparo di Biarzo	On-Site	Cave/Shelter	Cave	N/A	N
	NFV14	Tumulo di Sant'Osvaldo	On-Site	Sacred/Funerary Complex	Tumulus	N/A	B
	NFV15	Variano	On-Site	Monumental Building	Castelliere	N/A	B
	NFV16	Sammardenchia	On-Site	Settlement	N/A	N/A	N
	NFV17	Pavia di Udine	On-Site	Settlement	N/A	N/A	N
	NFV18	Gradiscutta di Varmo	On-Site	N/A	N/A	N/A	I
	NFV19	Piancada	On-Site	Settlement	N/A	N/A	N
	NFV20	Aquileia - Ex Essiccatoio	On-Site	Settlement	N/A	N/A	I, R
	NFV21	Aquileia - Insulae quartieri nord	On-Site	Settlement	N/A	N/A	R
	NFV22	Aquileia - canale Anfora	On-Site	Settlement	Rural	Channel	R
	NFV23	Trieste - piazzetta S. Lucia	On-Site	Settlement	Urban	Domus	R
	NFV24	Trieste - Park S. Giusto	On-Site	Settlement	Urban	N/A	R
Region: Lazio
	CLA70	Roma - Via de Lollis	On-Site	Settlement	Urban	Domus	R
	CLA71	Roma - Via di Valle Santa nell'Agro Veientano	On-Site	Sacred/Funerary Complex	Necropolis	Tombs/Graves	E-A
	CLA73	Santa Severa - Pyrgi - temples	On-Site	Sacred/Funerary Complex	N/A	Well	E-A
	CLA74	Ostia Antica - PO1, PO2	On-Site	Near/Under Sea Site	Harbour	N/A	E-A, R, Ma, Re
	CLA75	Roma - Horti Lamiani	On-Site	Settlement	Urban	Garden	R
	CLA76	Fidene	On-Site	Settlement	Urban	Hut	I
	CLA77	Vulci - abitato	On-Site	Settlement	Urban	Pit/Holes	E-A, R
	CLA78	Vulci - Necropoli dell'Osteria	On-Site	Sacred/Funerary Complex	Necropolis	N/A	E-A
	CLA1	Selva dei Muli	On-Site	Settlement	Rural	Ditch	Ch
	CLA2	Casale Nuovo	On-Site	N/A	N/A	N/A	I
	CLA3	Nettuno - Torre Astura	On-Site	N/A	N/A	N/A	Re, Mo
	CLA4	Sezze - Grotta Vittorio Vecchi	On-Site	Sacred/Funerary Complex	N/A	N/A	B
	CLA5	Privernum - Domus della Soglia Nilotica	On-Site	Settlement	Rural	Domus	R
	CLA6	Minturno	On-Site	N/A	N/A	N/A	B, R
	CLA7	Rieti - Cures Sabini	On-Site	N/A	N/A	N/A	E-A
	CLA8	Roma - Horti lucullani	On-Site	Settlement	Urban	Garden	R
	CLA9	Roma - Viminale	On-Site	Settlement	Urban	Productive Area	Ma
	CLA10	Roma - Caserma Cadorna	On-Site	Settlement	Urban	Residential Area	R
	CLA11	Roma - Crypta Balbi	On-Site	Settlement	Urban	N/A	Ma
	CLA12	Roma - Foro di Cesare	On-Site	Sacred/Funerary Complex, Settlement, Sacred/Funerary Complex	Necropolis, Urban, Necropolis	Pots, Well, Tombs/Graves	I
	CLA13	Roma - Foro Romano - Carcer - Tullianum	On-Site	Sacred/Funerary Complex	Votive/Ritual Structure	Pit/Holes	R
	CLA14	Roma - Fori Imperiali - Templum Pacis	On-Site	Monumental Building, Sacred/Funerary Complex, Sacred/Funerary Complex	Temple, Necropolis, Necropolis	N/A, Pots, Tombs/Graves	R, R/Ma
	CLA15	Roma - Fori Imperiali	On-Site	N/A	N/A	Hut	E-A
	CLA16	Roma - Capitolium - Giardino Romano	On-Site	Sacred/Funerary Complex	Necropolis	Tombs/Graves	I
	CLA17	Roma - Foro Romano - Sepolcreto Arcaico	On-Site	Sacred/Funerary Complex, Sacred/Funerary Complex	Necropolis, Necropolis	Pit/Holes, Layers	E-A
	CLA18	Roma - Palatino - Via Nova	On-Site	Settlement	Urban	Tavernae	R
	CLA19	Roma - Palatino - NW area	On-Site	Settlement	Urban	Lake	R
	CLA20	Roma - Palatino - Tempio Magna Mater	On-Site	Monumental Building	Temple	Layers	H, R
	CLA21	Roma - Palatino - N area	On-Site	N/A	N/A	Hut	E-A
	CLA22	Roma - Sant'Omobono	On-Site	N/A	N/A	N/A	E-A
	CLA23	Roma - Colosseum	On-Site	Settlement	Urban	Sewer	R
	CLA24	Roma - Valle del Colosseo	On-Site	Settlement	Urban	Sewer	R
	CLA25	Roma - Arco di Costantino	On-Site	Settlement	Rural	Layers	Ma
	CLA26	Roma - Ss. Quattro Coronati	On-Site	Monumental Building, Monumental Building	Abbey/Monastery, Abbey/Monastery	Productive Area, Pit/Holes	Ma, Re
	CLA27	Roma - Testaccio - Nuovo Mercato	On-Site	Settlement	Urban	Farmhouse	R, Ma, Re, Mo
	CLA28	Roma - Centocelle - Villa delle Terme	On-Site	Sacred/Funerary Complex	Necropolis	Tombs/Graves	R
	CLA29	Roma - Centocelle - Villa della Piscina	On-Site	Settlement	N/A	Garden	R
	CLA30	Roma - Centocelle - Villa ad duas lauros	On-Site	Settlement	Rural	Pit/Holes	Ma
	CLA31	Roma - Centocelle - Area T. 505	On-Site	Sacred/Funerary Complex	Votive/Ritual Structure	Well	E-A
	CLA32	Roma - Piscina di Torre Spaccata	On-Site	N/A	N/A	N/A	Ch, B
	CLA33	Roma - Torre Spaccata - Area T.25, T.25A	On-Site	Settlement	Rural	Pit/Holes	Ma
	CLA34	Roma - Quadrato di Torre Spaccata	On-Site	Settlement, Settlement	Rural, Rural	Hearths/Oven, Pit/Holes	N
	CLA35	Fiumicino - Le Cerquete - Fianello	On-Site	Settlement, Settlement	Rural, Rural	Pit/Holes, Layers	Ch
	CLA36	Fiumicino - Lingua d'Oca	On-Site	Near/Under Sea Site	N/A	Lagoon	Ch, B, I, E-A, R, Ma
	CLA37	Roma - Osteria del Curato - Via Cinquefrondi	On-Site	Settlement, Settlement, Settlement	Rural, Rural, Rural	Silos/Storage/Granary, Hearths/Oven, Villa	Ch
	CLA38	Fiumicino - Portus	On-Site	Near/Under Sea Site, Near/Under Sea Site	Harbour, Harbour	Layers, Lake	R, Ma
	CLA39	Ostia Antica - Terme dei Cisiari	On-Site	Settlement	N/A	Termae	R
	CLA40	Lago Albano - Villaggio delle Macine	On-Site	Settlement	N/A	Village	B
	CLA41	Allumiere - La Fontanaccia	On-Site	Settlement	Urban	Hut	R
	CLA42	Anguillara Sabazia - La Marmotta	On-Site	Settlement	N/A	N/A	N
	CLA43	Anguillara Sabazia - Mura de Santo Stefano	On-Site	Monumental Building, Settlement	Church, Urban	N/A, Villa	Ma, Re
	CLA44	S. Angelo Romano - Grotta dello Sventatoio	On-Site	Sacred/Funerary Complex	N/A	N/A	B
	CLA45	Veio - Piano di Comunità	On-Site	Sacred/Funerary Complex	Votive/Ritual Structure	Deposit	E-A
	CLA46	Santa Severa - Castello	On-Site	Monumental Building	Castle	Room	R/Ma
	CLA47	Tivoli - Villa Adriana	On-Site	Sacred/Funerary Complex	Votive/Ritual Structure	Ditch	R
	CLA48	Lunghezzina	On-Site	Sacred/Funerary Complex	Necropolis	Tombs/Graves	Ch
	CLA49	Isola Farnese	On-Site	Settlement	Rural	Hearths/Oven	B
	CLA50	Montalto di Castro - Chiesa di San Sisto	On-Site	Monumental Building	Church	Tombs/Graves	Re
	CLA51	Lago di Mezzano	On-Site	Settlement	N/A	Lake	B
	CLA52	Lago di Bolsena - Gran Carro	On-Site	N/A	N/A	N/A	I
	CLA53	Valentano - Santa Maria	On-Site	Settlement	Urban	Productive Area	Ma
	CLA54	Valentano - Rocca Farnese	On-Site	Monumental Building	Castle	Dump	Ma, Re
	CLA55	Lago di Bolsena - Isola Bisentina	On-Site	N/A	N/A	N/A	B
	CLA56	Blera - Le Pozze	On-Site	N/A	N/A	N/A	R
	CLA57	Tarquinia	On-Site	Monumental Building, Settlement	Sanctuary, N/A	N/A, N/A	I
	CLA58	Tarquinia - Palazzo Vitelleschi	On-Site	Monumental Building	Palace	N/A	Re
	CLA59	Mazzano Romano - Mola di Monte Gelato	On-Site	Settlement	N/A	N/A	R, Ma
	CLA60	Vacone - Villa d’Orazio	On-Site	Settlement	Rural	Villa	H, R, R/Ma
	CLA68	Gabii	On-Site	Sacred/Funerary Complex, Settlement, Settlement	Tomb/Burials, Rural, Urban	Tombs/Graves, Hut, Houses	I, E-A, R
Region: Liguria
	NLI1	Alpe di Vobbia	On-Site	Settlement	Rural	Furnace	Mo
	NLI2	Mogge di Ertola	On-Site	Settlement	Rural	Productive Area	I, R, Ma
	NLI3	Genova - Piazza Caricamento	On-Site	Settlement	Rural	N/A	Mo
	NLI4	Genova - Porto Franco	On-Site	N/A	N/A	N/A	Re
	NLI5	Genova - Piazza Brignole	On-Site	Settlement	Rural	N/A	N
	NLI6	Genova - San Lorenzo	On-Site	Settlement	N/A	N/A	R
	NLI7	Genova - Piazza delle Erbe	On-Site	Settlement	Urban	N/A	R, Ma
	NLI8	Genova - Foce Torrente Bisagno	On-Site	Settlement	Rural	N/A	N, Ch, B
	NLI9	Castellaro di Uscio	On-Site	Settlement	Rural	Hut	Ch, B, I
	NLI10	Castellaro di Camogli	On-Site	Settlement	Rural	N/A	B
	NLI11	Golfo Dianese	On-Site	Near/Under Sea Site	Shipwreck	N/A	R
	NLI12	Imperia - Foce Torrente Prino - Porto Maurizio	On-Site	Settlement	Rural	N/A	Ma
	NLI13	Ventimiglia - Battistero	On-Site	Settlement	Rural	N/A	R/Ma
	NLI14	Albintimilium (Ventimiglia)	On-Site	Settlement	Urban	N/A	R, R/Ma
	NLI15	Val Lagorara	On-Site	Settlement	Rural	Quarry	N, Ch, B, I, R/Ma
	NLI16	Zignago - Loc. Pieve	On-Site	Settlement	Rural	N/A	Ma
	NLI17	Sarzana - Sant'Andrea	On-Site	N/A	N/A	N/A	Ma
	NLI18	Luni - Ortonovo	On-Site	Settlement	N/A	N/A	Ma
	NLI19	Luni - Porta Occidentale	On-Site	Settlement	N/A	N/A	R
	NLI21	Bric Tana	On-Site	Settlement	Rural	Hut	Ch, B
	NLI22	Badia di Tiglieto	On-Site	Monumental Building	Abbey/Monastery	Hearths/Oven	Ma
	NLI23	Varazze - Leudo del Mercante	On-Site	Near/Under Sea Site	Shipwreck	N/A	Re
	NLI24	Albisola Marina - Via Isola Well	On-Site	Settlement	Urban	Well	Re
	NLI25	Savona - Via Aonzo Well	On-Site	Settlement	Urban	Well	Ma
	NLI26	Priamar - Palazzo della Loggia	On-Site	Monumental Building	Castle	N/A	Ma
	NLI27	Savona - Legino - Villette	On-Site	Settlement	Rural	Torcularium	R
	NLI28	Vada Sabatia (Vado Ligure)	On-Site	Settlement	Urban	Well	R
	NLI29	Bergeggi - Grotta marina di Bergeggi	On-Site	Cave/Shelter	N/A	Layers	N
	NLI30	Castellaro di Bergeggi	On-Site	Monumental Building	Hill Fort	N/A	I
	NLI31	Grotta del Sanguineto o della Matta	On-Site	Cave/Shelter	N/A	Layers	N
	NLI32	Arma dell'Aquila - Orco Feglino	On-Site	Cave/Shelter	N/A	Layers	N
	NLI33	Riparo di Pian del Ciliegio	On-Site	Cave/Shelter	N/A	Layers	N
	NLI34	Sant'Antonino di Perti	On-Site	Monumental Building	Castrum	N/A	Ma
	NLI36	San Sebastiano di Perti	On-Site	Settlement	Rural	N/A	N
	NLI20	Riparo dell'Alpicella	On-Site	Cave/Shelter	N/A	Layers	N, Ch, B, I, R
	NLI35	Castello Locella	On-Site	Settlement	Rural	N/A	Re, Mo
	NLI37	Chiesa di Sant'Eusebio di Perti	On-Site	Monumental Building, Sacred/Funerary Complex	Crypt, N/A	N/A, N/A	Ma
	NLI38	Finale Ligure - Pieve del Finale	On-Site	Settlement	Urban	N/A	R
	NLI39	Finalborgo - Piazza Santa Caterina	On-Site	Settlement	Urban	N/A	Ma
	NLI40	Arene Candide	On-Site	Cave/Shelter	Animal Penning/Stable	Layers	N, Ch, B
	NLI41	Pietra Ligure - Castellaro di Monte Trabocchetto	On-Site	Monumental Building	Hill Fort	N/A	I
	NLI42	Savona - Arma di Nasino	On-Site	Cave/Shelter	N/A	Layers	B
	NLI43	Albenga - Via Pontelungo	On-Site	N/A	N/A	N/A	R
	NLI44	Chiavari - necropoli	On-Site	Sacred/Funerary Complex	Necropolis	Near Site	E-A
	NLI45	Genova - S.Maria in Passione	On-Site	Monumental Building	Church	Hearths/Oven	Ma
	NLI46	Genova - P.za della Vittoria	On-Site	Settlement	Urban	Near Site	N
	NLI47	Pian delle Groppere	On-Site	Settlement	Rural	Productive Area	Ma
	NLI48	Catunea Guasca (Statale, Né, Genova)	On-Site	Settlement	Rural	Productive Area	R
	NLI50	Punta Mesco cape	On-Site	Charcoal kiln	N/A	N/A	Re, Mo
Region: Lombardia
	NLO1	Lovere - Via Decio Celeri	On-Site	N/A	N/A	N/A	Ch
	NLO2	Lovere - Via Martinoli	On-Site	N/A	N/A	N/A	R
	NLO3	Casazza - Loc. Brolo	On-Site	N/A	N/A	N/A	R
	NLO4	Casale di Albino	On-Site	Settlement	N/A	Hearths/Oven	N
	NLO5	Bergamo - Via degli Orti	On-Site	N/A	N/A	N/A	R
	NLO6	Bergamo - Palazzo Podestà	On-Site	Settlement	Rural	Deposit	B, I, R, Ma, Re
	NLO7	Bergamo - Duomo	On-Site	Settlement	Rural	Deposit	I, R
	NLO8	Entratico - Buca del Corno	On-Site	N/A	N/A	N/A	Ch
	NLO9	Levate - Loc. Roggia Colleonesca	On-Site	N/A	N/A	N/A	R
	NLO10	Verdello - Loc. Colabiolo	On-Site	N/A	N/A	N/A	R
	NLO11	Pescarzo	On-Site	N/A	N/A	N/A	I
	NLO12	Valcamonica - Cemmo	On-Site	Sacred/Funerary Complex	Megalithic	N/A	Ch, I
	NLO13	Ossimo Anvoìa (OS4)	On-Site	Sacred/Funerary Complex	Votive/Ritual Area	N/A	B
	NLO14	Breno - Santuario di Minerva	On-Site	N/A	N/A	N/A	I, R
	NLO15	Laghetti del Crestolo	On-Site	Near/Under Sea Site	N/A	N/A	M
	NLO16	Vaiale	On-Site	Settlement	Rural	Hut	I
	NLO17	Gavardo - Monte Covolo	On-Site	Settlement	N/A	Houses	N, Ch, B
	NLO18	Nave	On-Site	N/A	N/A	N/A	R
	NLO19	Brescia - S. Giulia	On-Site	N/A	N/A	N/A	R/Ma
	NLO20	Manerba - Riparo Valtenesi	On-Site	Sacred/Funerary Complex	Tomb/Burials	Hut	N, Ch
	NLO22	Brescia - Capitolium	On-Site	N/A	N/A	N/A	I
	NLO23	Brescia - Via Alberto Mario	On-Site	N/A	N/A	N/A	R/Ma
	NLO24	Brescia - San Polo	On-Site	N/A	N/A	N/A	Ch
	NLO25	Chiari - Piazza Zanardelli	On-Site	N/A	N/A	N/A	Ma
	NLO26	Sirmione - Via Antiche Mura, 11	On-Site	N/A	N/A	N/A	R/Ma
	NLO27	Desenzano - Loc. Faustinella - S. Cipriano	On-Site	N/A	N/A	N/A	R, Ma
	NLO29	Manerbio - Cascina Trebeschi	On-Site	N/A	N/A	N/A	R
	NLO30	Isorella	On-Site	Settlement	Rural	Ditch	N
	NLO31	Monte Caslè - Ramponio Verna	On-Site	N/A	N/A	N/A	Ch
	NLO32	Ponte Lambro - Loc. Schieppo	On-Site	N/A	N/A	N/A	R
	NLO33	Como - Via Benzi	On-Site	N/A	N/A	N/A	R
	NLO34	Como - Ca' Morta	On-Site	N/A	N/A	N/A	I
	NLO35	Como - Via Tito Livio	On-Site	N/A	N/A	N/A	I
	NLO36	Montano Lucino	On-Site	N/A	N/A	N/A	N
	NLO37	Mariano Comense - Via T. Grossi	On-Site	N/A	N/A	N/A	R
	NLO38	Ostiano	On-Site	Settlement	Rural	Ditch	N
	NLO39	Cremona - San Lorenzo	On-Site	N/A	N/A	N/A	R
	NLO40	Cremona - Piazza Marconi	On-Site	N/A	N/A	N/A	R
	NLO41	Piadena - San Paolo Ripa d'Oglio	On-Site	N/A	N/A	N/A	R
	NLO42	Castellaro del Vhò di Piadena	On-Site	Settlement	N/A	Layers	N, B
	NLO43	Calvatone	On-Site	N/A	N/A	N/A	R
	NLO44	Monte Barro	On-Site	N/A	N/A	N/A	R/Ma
	NLO46	Roverbella	On-Site	N/A	N/A	N/A	I
	NLO47	Levata di Curtatone	On-Site	N/A	N/A	N/A	N
	NLO48	Mosio di Acquanegra sul Chiese	On-Site	Settlement	Rural	Ditch	N
	NLO49	Casatico di Marcaria	On-Site	Settlement	Rural	Ditch	N
	NLO51	Rivarolo Mantovano	On-Site	N/A	N/A	N/A	N
	NLO52	Legnano - Via Pietro Micca	On-Site	N/A	N/A	N/A	R
	NLO53	Trezzo - Cascina San Martino	On-Site	N/A	N/A	N/A	Ma
	NLO54	Inveruno	On-Site	N/A	N/A	N/A	R
	NLO55	Milano - Cortile dell'Università Cattolica	On-Site	N/A	N/A	N/A	R
	NLO56	Milano - Giardino Ospedale Maggiore	On-Site	N/A	N/A	N/A	Re, Mo
	NLO57	Lomello - Villa Maria	On-Site	Settlement	Urban	N/A	R, R/Ma
	NLO58	Lomello - via Gallerina	On-Site	N/A	N/A	N/A	R
	NLO61	Isolino di Varese	On-Site	Settlement	Pile-Dwelling	N/A	N
	NLO62	Pizzo di Bodio	On-Site	Settlement	N/A	N/A	N
	NLO63	Angera	On-Site	Settlement	N/A	N/A	R
	NLO64	Sesto Calende	On-Site	N/A	N/A	N/A	I
	NLO65	Lagozza di Besnate	On-Site	Settlement	Pile-Dwelling	N/A	N
	NLO66	Arsago Seprio - Loc. S. Ambrogio	On-Site	N/A	N/A	N/A	R
	NLO59	San Bartolomeo de Castelaz	On-Site	Settlement	N/A	N/A	Ma
	NLO67	Teglio - Meden	On-Site	Settlement	N/A	Peat Bog	B, I
	NLO69	Calcinate - loc. Villa Passa	On-Site	Sacred/Funerary Complex	N/A	N/A	R
	NLO70	Cavernago	On-Site	Sacred/Funerary Complex	N/A	N/A	R
	NLO72	Volta Mantovana	On-Site	Monumental Building	Palace	Dump	Re
	NLO73	Mantova - Palazzo Te	On-Site	Monumental Building	Palace	Garden	Re
	NLO74	Sabbioneta - Palazzo Giardino	On-Site	Monumental Building	Palace	Garden	Re
	NLO75	Combolo	On-Site	Settlement	Rural	N/A	R
	NLO76	Calcinate - loc. Campo Musna	On-Site	Settlement	Rural	Villa	R
	NLO77	Teglio - Municipio	On-Site	Settlement	Rural	N/A	R
	NLO78	Teglio - via Roma	On-Site	Settlement	Rural	N/A	R
	NLO79	Cislago	On-Site	Settlement	Rural	Villa	R
	NLO80	Calcinate - loc. Villa Passa	On-Site	Settlement	Rural	Pit/Holes	R
	NLO82	Tosina di Monzambano	On-Site	Settlement	Rural	Village	N
	NLO81	Bande di Cavriana	On-Site	Settlement	Pile-Dwelling	Near Site	B
Region: Marche
	CMA1	Senigallia	On-Site	N/A	N/A	N/A	I, R
	CMA2	Madonna del Piano	On-Site	N/A	N/A	N/A	Ma
	CMA3	Suasa	On-Site	N/A	N/A	N/A	R/Ma
	CMA4	Conelle di Arcevia	On-Site	Settlement	N/A	N/A	Ch
	CMA5	Monte Torto di Osimo	On-Site	Settlement	N/A	Productive Area	R
	CMA6	Maddalena di Muccia	On-Site	Settlement	N/A	N/A	N, Ch
	CMA7	Pieve di Carpegna	On-Site	Settlement	Pile-Dwelling	N/A	B
Region: Molise
	CMO1	Arcora	On-Site	Settlement	N/A	N/A	I
	CMO2	D85 - Santa Maria in Civita	On-Site	Settlement	Rural	Village	Ma
	CMO3	Gerione	On-Site	N/A	N/A	N/A	Ma
	CMO4	Oratino - La Rocca	On-Site	Settlement	N/A	N/A	B
	CMO5	San Vincenzo al Volturno	On-Site	Monumental Building	Abbey/Monastery	N/A	Ma
	CMO6	Colle Castellano	On-Site	Settlement	N/A	N/A	Ma
Region: Piemonte
	NPI1	Casalnoceto - Cascina Cascinetta	On-Site	Settlement	N/A	Layers	N
	NPI2	Mombello Monferrato	On-Site	N/A	N/A	N/A	Ma
	NPI3	Casalnoceto	On-Site	N/A	N/A	N/A	N
	NPI4	Villa del Foro	On-Site	Settlement	Urban	N/A	I
	NPI5	Solero - Cascina Urbana	On-Site	Settlement	N/A	Layers	B
	NPI6	Frascaro	On-Site	N/A	N/A	N/A	I
	NPI7	Pozzolo Formigaro	On-Site	Settlement	N/A	Layers	B
	NPI8	Cassine - Loc. Noceto	On-Site	Settlement, Settlement	N/A, N/A	Pit/Holes, Hearths/Oven	I
	NPI9	Castello d'Annone	On-Site	N/A	N/A	N/A	N
	NPI10	Cerrione	On-Site	N/A	N/A	N/A	R
	NPI11	Alba - Corso Europa	On-Site	N/A	N/A	N/A	N
	NPI12	Alba - Corso Langhe	On-Site	N/A	N/A	N/A	N
	NPI13	Alba - Le Ginestre	On-Site	Settlement	Rural	N/A	N, Ch, B
	NPI14	Alba - Via Vernazza	On-Site	N/A	N/A	N/A	Ma
	NPI15	Alba - Valle Tanaro	On-Site	Settlement	Rural	N/A	N, Ch, B
	NPI16	Alba - Chiesa di San Giuseppe	On-Site	N/A	N/A	N/A	R/Ma
	NPI17	Santo Stefano Belbo	On-Site	Settlement	Urban	N/A	R, Ma
	NPI18	Pollenzo	On-Site	Settlement	Urban	N/A	R, Ma
	NPI19	Cherasco - Castello di Manzano	On-Site	Settlement, Monumental Building	Urban, Castle	N/A, N/A	Ma
	NPI20	Augusta Bagiennorum (Bene Vagienna)	On-Site	Settlement	Urban	N/A	R, Ma
	NPI21	Valgrana	On-Site	N/A	N/A	N/A	N
	NPI22	Cuneo - Chiostro di San Francesco	On-Site	Settlement	Urban	N/A	Ma
	NPI23	Mondovì - Breolungi	On-Site	Monumental Building	Castle	N/A	I
	NPI24	Mondovì - Montaldo	On-Site	Settlement, Monumental Building	Rural, Castle	N/A, N/A	I, Ma, Re
	NPI25	Peveragno - Loc. Castelvecchio	On-Site	Settlement	Urban	N/A	I, R/Ma
	NPI26	Chiomonte - La Maddalena	On-Site	Settlement	Rural	N/A	Ch
	NPI27	Collegno	On-Site	N/A	N/A	N/A	Ma
	NPI28	Balm'Chanto	On-Site	Cave/Shelter	N/A	N/A	Ch
	NPI29	Pinerolo - Doma Rossa	On-Site	N/A	N/A	N/A	R
	NPI30	Vercelli	On-Site	Monumental Building	Abbey/Monastery	N/A	I, R, Ma, Re
	NPI31	Trino Vercellese	On-Site	Settlement, Monumental Building	Urban, Church	N/A, N/A	R, Ma
	NPI32	Mergozzo	On-Site	Sacred/Funerary Complex	Tomb/Burials	Tombs/Graves	R
Region: Puglia
	SPU1	Barletta - Madonna del Petto	On-Site	Settlement	N/A	N/A	B
	SPU2	Canosa - Chiancone	On-Site	Settlement, Settlement	N/A, N/A	Well, Hut	N, I
	SPU3	Canosa - Palata 1, 2	On-Site	Sacred/Funerary Complex, Settlement, Settlement	Tomb/Burials, N/A, N/A	N/A, Ditch, Compound	N
	SPU4	Pulo di Molfetta - Ex-fondo Azzollini	On-Site	Settlement	N/A	N/A	N
	SPU5	Giovinazzo - Piazza S. Salvatore	On-Site	Settlement	N/A	N/A	Ch, B
	SPU6	Grotta di Cala Colombo	On-Site	N/A	N/A	N/A	N
	SPU7	Minervino Murge	On-Site	Sacred/Funerary Complex	Necropolis	N/A	I
	SPU8	Minervino Murge - Masseria Caterina	On-Site	Settlement, Settlement	N/A, N/A	Wall, Hearths/Oven	B
	SPU9	Minervino Murge - Le Chianche	On-Site	Settlement, Settlement	N/A, N/A	Wall, Hearths/Oven	B
	SPU10	Grotta di Cala Scizzo	On-Site	N/A	N/A	N/A	N
	SPU11	Scamuso	On-Site	N/A	N/A	N/A	N
	SPU12	Modugno - Balsignano	On-Site	Settlement	N/A	N/A	N
	SPU13	Mola di Bari - Castello Angioino	On-Site	Settlement, Settlement	N/A, N/A	Wall, Hearths/Oven	B
	SPU14	Spinazzola - Corluva	On-Site	Settlement, Settlement	N/A, N/A	Wall, Hearths/Oven	B
	SPU15	Bari - Madonna delle Grazie	On-Site	N/A	N/A	N/A	N
	SPU16	Bari - Le Macchie	On-Site	N/A	N/A	N/A	N
	SPU17	Monopoli - Piazza Palmieri	On-Site	Settlement	N/A	N/A	B
	SPU18	Monopoli - Grotta delle Mura	On-Site	Cave/Shelter	N/A	N/A	M, N
	SPU19	Vagnari	On-Site	Settlement	Rural	Village	R, Ma
	SPU20	Egnazia	On-Site	Settlement	Urban	Productive Area	R, R/Ma
	SPU21	Torre Canne	On-Site	N/A	N/A	N/A	N
	SPU22	Cisternino - Castelluccio	On-Site	Settlement, Settlement	N/A, N/A	Wall, Hut	I
	SPU23	Grotta S. Maria di Agnano	On-Site	Cave/Shelter	N/A	N/A	M, N
	SPU24	Fontanelle	On-Site	N/A	N/A	N/A	N
	SPU25	Torre Santa Sabina	On-Site	Settlement	N/A	N/A	B
	SPU26	Grotta Sant'Angelo di Ostuni	On-Site	Cave/Shelter	N/A	N/A	N
	SPU27	S. Vito dei Normanni - Castello d'Alceste	On-Site	Monumental Building, Settlement	Palace, N/A	N/A, Houses	I, E-A
	SPU28	Sant'Anna d'Oria	On-Site	N/A	N/A	Houses	N
	SPU29	Oria - Monte Papalucio	On-Site	Monumental Building	Sanctuary	N/A	E-A, H
	SPU30	Miniera della Defensola	On-Site	Mine	N/A	N/A	N
	SPU31	Grotta Scaloria	On-Site	Cave/Shelter	Cave	N/A	N
	SPU32	Fiorentino	On-Site	Settlement	Urban	N/A	Ma
	SPU33	Coppa Nevigata	On-Site	Settlement, Settlement, Settlement	N/A, N/A, N/A	Hearths/Oven, Ditch, Compound	N, B
	SPU34	Arpi - Loc. Montarozzi	On-Site	N/A	N/A	N/A	H
	SPU35	Torre di Montecorvino	On-Site	Monumental Building, Settlement	Church, N/A	N/A, N/A	Ma
	SPU36	Foggia - Ex-Ippodromo	On-Site	Settlement	N/A	N/A	N
	SPU37	Foggia - Pantano	On-Site	Settlement	N/A	N/A	Ma
	SPU38	Foggia - San Lorenzo in Carminiano	On-Site	Settlement	N/A	N/A	Ma
	SPU39	Ripa Tetta	On-Site	N/A	N/A	N/A	N
	SPU40	Monte San Vincenzo	On-Site	Settlement, Settlement	N/A, N/A	Ditch, Compound	N
	SPU41	Monte Calvello	On-Site	Settlement, Settlement	N/A, N/A	Ditch, Compound	N, E-A
	SPU42	Ascoli Satriano - Faragola	On-Site	Settlement	N/A	N/A	R, Ma
	SPU43	Ascoli Satriano - Loc. Giarnera Grande	On-Site	N/A	N/A	N/A	R
	SPU44	Lecce - Via Adua	On-Site	Settlement	Rural	N/A	Re
	SPU45	Lecce - Piazza Castromediano	On-Site	Settlement	N/A	Productive Area	R
	SPU46	Lecce - Chiesa di Santa Irene	On-Site	Settlement	N/A	Productive Area	R
	SPU47	Lecce - Castello Carlo V	On-Site	Monumental Building	Castle	N/A	Ma, Re, Mo
	SPU48	Lecce - Vico dei sotterranei	On-Site	Settlement	N/A	Houses	R/Ma
	SPU49	Lecce - Palazzo Vernazza	On-Site	Monumental Building, Sacred/Funerary Complex	Sanctuary, N/A	N/A, N/A	R
	SPU50	Lecce - Piazzetta Epulione	On-Site	Settlement	N/A	Productive Area	R
	SPU51	Lecce - Caserma Roasio	On-Site	Settlement	N/A	Silos/Storage/Granary	Ma
	SPU52	Cavallino	On-Site	Settlement	N/A	N/A	H
	SPU53	Melendugno - Roca Vecchia	On-Site	Settlement	N/A	N/A	B
	SPU54	Apigliano - Martano	On-Site	Monumental Building, Sacred/Funerary Complex, Settlement	Church, N/A, N/A	N/A, N/A, N/A	R, R/Ma
	SPU55	Carpignano Salentino	On-Site	Sacred/Funerary Complex	Tomb/Burials	N/A	N
	SPU56	Nardò - Serra Cicora	On-Site	Sacred/Funerary Complex	Necropolis	N/A	N
	SPU57	Torre Sabea	On-Site	N/A	N/A	N/A	N
	SPU58	Grotta dei Cervi	On-Site	Cave/Shelter	Cave	N/A	N, Ch
	SPU59	Alezio - Tomba di Via Perella	On-Site	Sacred/Funerary Complex	Tomb/Burials	N/A	H
	SPU60	Vaste - Piazza Dante	On-Site	Sacred/Funerary Complex	N/A	N/A	H
	SPU61	Supersano - Loc. Scorpo	On-Site	Settlement	N/A	N/A	R/Ma
	SPU62	Salve - Macchie Don Cesare	On-Site	Sacred/Funerary Complex	Tumulus	N/A	Ch
	SPU63	Punta Rondinella	On-Site	Settlement	N/A	N/A	N
	SPU64	Taranto - San Domenico	On-Site	Settlement	N/A	N/A	N, B
	SPU65	Terragne	On-Site	Settlement	N/A	N/A	M, N
	SPU66	Sava - Paretone dei Greci	On-Site	N/A	N/A	N/A	Ma, Re, Mo
	SPU67	Torre Castelluccia	On-Site	Settlement	N/A	N/A	B
Region: Sardegna
	SSA1	Selargius - Canelles	On-Site	Settlement	N/A	N/A	Ch
	SSA2	Nora	On-Site	Settlement, Settlement, Settlement, Settlement, Settlement	Urban, Urban, Urban, Urban, Urban	Village, Silos/Storage/Granary, Layers, Well, Houses	I, R
	SSA3	Su Carroppu	On-Site	Cave/Shelter, Settlement	N/A, N/A	N/A, N/A	M, N
	SSA4	Santadi - Grotta di Su Benatzu	On-Site	Cave/Shelter, Monumental Building	N/A, Sanctuary	N/A, N/A	B
	SSA5	Santadi - Grotta di Monte Meana	On-Site	Cave/Shelter	N/A	N/A	B
	SSA6	Serrenti - Sa Tumba	On-Site	Settlement	N/A	N/A	B, I
	SSA7	Orani - Nuraghe Nurdole	On-Site	Settlement	N/A	N/A	I
	SSA8	Grotta del Guano	On-Site	Cave/Shelter	N/A	N/A	N
	SSA9	Borore - Duos Nuraghes	On-Site	Settlement	N/A	N/A	N
	SSA10	Iloi/Ispiluncas	On-Site	Sacred/Funerary Complex	Tomb/Burials	Layers	Ch, B
	SSA11	Baratili San Pietro - Nuraghe Sipoi	On-Site	Settlement	N/A	N/A	B
	SSA12	Cabras - Sa Osa	On-Site	Settlement	N/A	N/A	B
	SSA13	Lago di Mistras	On-Site	Settlement	N/A	N/A	I
	SSA14	Lago di Mistras - Laguna	On-Site	Near/Under Sea Site	N/A	Lagoon	Ch, B, I, E-A, R
	SSA15	Tharros	On-Site	Settlement	Urban	N/A	I, E-A, R
	SSA16	Lago di Santa Giusta	On-Site	Settlement	N/A	N/A	E-A
	SSA17	Pau - Su Forru de is Sinzurreddus	On-Site	Cave/Shelter, Monumental Building	Rockshelter, Sanctuary	N/A, N/A	N
	SSA18	Terralba - Su Mulinu Mannu	On-Site	Settlement	N/A	N/A	N
	SSA19	Terralba - Sa Punta	On-Site	Settlement	N/A	N/A	N
	SSA20	Truncu 'e Molas	On-Site	Settlement	N/A	Farmhouse	I
	SSA21	Morogo - Nuraghe Cuccurada	On-Site	Settlement	N/A	N/A	B, I
	SSA22	Sassari - Via Satta	On-Site	Settlement	Urban	Well	Ma
	SSA23	S'Elighe Entosu	On-Site	Sacred/Funerary Complex, Sacred/Funerary Complex	Tomb/Burials, Tomb/Burials	Layers, Hearths/Oven	B
	SSA24	Illorai - Sa Ucca de su Tintirriolu	On-Site	Cave/Shelter	Rockshelter	N/A	N
	SSA25	Illorai - Domus de Janas Molia	On-Site	Monumental Building	Sanctuary	N/A	N
Region: Sicilia
	SSI1	Burgio	On-Site	N/A, N/A, N/A	N/A, N/A, N/A	Hearths/Oven, Layers, Rubbish	Ma, Re
	SSI2	Caltanissetta - La Muculufa	On-Site	N/A	N/A	N/A	B
	SSI3	Rocchicella - Palikè	On-Site	Monumental Building, Settlement	Sanctuary, N/A	N/A, N/A	M, N, Ch, B, I, R, Ma
	SSI4	Monte San Mauro di Caltagirone	On-Site	N/A	N/A	N/A	H
	SSI5	Terravecchia di Grammichele - Occhiolà	On-Site	Settlement	Urban	N/A	H
	SSI6	Piazza Armerina - Villa del Casale	On-Site	Settlement	Rural	Productive Area	R, Ma
	SSI7	Philosophiana (Sofiana)	On-Site	Settlement	Rural	Productive Area	R, Ma
	SSI8	Taormina - Teatro greco-romano	On-Site	Monumental Building	Theatre	N/A	H, R
	SSI9	Stromboli - San Vincenzo	On-Site	Settlement	N/A	Village	B
	SSI10	Salina - Portella	On-Site	Settlement	N/A	Village	B
	SSI11	Filicudi - Filo Braccio	On-Site	Settlement	N/A	Village	B
	SSI12	Messina - Camaro	On-Site	Settlement	N/A	N/A	Ch
	SSI13	Grotta dell'Uzzo	On-Site	Cave/Shelter	N/A	N/A	N
	SSI14	Motya - Mozia	On-Site	Sacred/Funerary Complex, Settlement	Votive/Ritual Area, N/A	N/A, Pit/Holes	H, I
	SSI15	Monte Polizzo	On-Site	Monumental Building, Settlement	Sanctuary, N/A	N/A, Houses	I, Ma
	SSI16	Salemi	On-Site	Settlement	N/A	N/A	I
	SSI17	Mokarta	On-Site	Settlement	N/A	N/A	B, Ma
	SSI18	Selinunte	On-Site	Monumental Building, Settlement	N/A, Agorà	N/A, Houses	I
	SSI19	Baia di Scauri	On-Site	N/A	N/A	N/A	R
	SSI21	Case Bastione	On-Site	Settlement	Rural	Village	Ch, B
	SSI22	Castelluccio	On-Site	Settlement	Rural	Village	B
	SSI23	Messina - Isolato 158	On-Site	Settlement	Rural	Village	B
	SSI24	Mursia - Pantelleria	On-Site	Settlement	Rural	Village	B
	SSI25	Naxos	On-Site	Sacred/Funerary Complex	Necropolis	N/A	E-A
	SSI26	Alaimo - Lentini	On-Site	Monumental Building	Sanctuary	N/A	E-A
	SSI27	Monte Castellaccio di Paternò	On-Site	Settlement	Rural	Village	E-A
	SSI28	Lylibaeum - Marsala	On-Site	Sacred/Funerary Complex	Necropolis	N/A	E-A
	SSI30	Morgantina	On-Site	Settlement	Rural	Village	B
	SSI31	Lipari - Acropoli	On-Site	Settlement	Rural	Village	B
	SSI32	Morgantina - agorà	On-Site	Settlement	Agorà	N/A	R
Region: Toscana
	CTO50	Certosa di Calci	On-Site	Monumental Building	Abbey/Monastery	Garden	Re, Mo
	CTO51	Vetulonia	On-Site	Settlement	Rural	Houses	E-A
	CTO52	Tombarelle	On-Site	Settlement	Rural	Farmhouse	R
	CTO53	Podere Marzuolo - MAP	On-Site	Settlement	Rural	Productive Area	R
	CTO1	Trebbio - Spinellina	On-Site	Settlement, Settlement	N/A, N/A	Productive Area, Ditch	I
	CTO2	Badia a Coltibuono - Cetamura	On-Site	Monumental Building, Settlement	Sanctuary, N/A	N/A, Productive Area	E-A
	CTO3	Sesto Fiorentino	On-Site	Settlement	N/A	N/A	Ch
	CTO4	Firenze - Cappelle Medicee	On-Site	Sacred/Funerary Complex	Mummies	N/A	Re, Mo
	CTO5	Firenze - Via de' Castellani	On-Site	Settlement, Settlement	Urban, Urban	Pit/Holes, Latrine	R, Ma
	CTO6	Firenze	On-Site	Settlement	Rural	N/A	B, R, Ma
	CTO7	Firenze - San Lorenzo a Greve	On-Site	Settlement, Settlement	Rural, Rural	Pit/Holes, Layers	N, Ch, B
	CTO8	Rocchette Pannocchieschi	On-Site	Monumental Building	Castle	Village	Ma
	CTO9	Follonica	On-Site	Settlement, Settlement	Rural, Rural	Productive Area, Furnace	E-A
	CTO10	Poggio Tondo - Pian d'Alma	On-Site	Settlement	Rural	Farmhouse	E-A
	CTO11	Podere Marzuolo	On-Site	Settlement	Rural	N/A	R
	CTO12	San Martino	On-Site	Settlement	Rural	N/A	R
	CTO13	Poggio dell'Amore	On-Site	Settlement	Rural	N/A	R
	CTO14	Podere Terrato	On-Site	Settlement	Rural	N/A	R
	CTO15	Case Nuove	On-Site	Settlement	Rural	N/A	R
	CTO16	Colle Massari	On-Site	Settlement	Rural	N/A	R
	CTO17	Shipwreck Punta Ala	On-Site	Near/Under Sea Site	Shipwreck	N/A	R
	CTO18	Scarceta di Manciano	On-Site	Settlement	N/A	N/A	B
	CTO19	Shipwreck Giglio porto	On-Site	Near/Under Sea Site	Shipwreck	N/A	R
	CTO20	Stagno - Pratini dell'Argin Traverso	On-Site	Settlement	Pile-Dwelling	N/A	B, I
	CTO21	Campiglia Marittima	On-Site	Monumental Building	Castle	Village	Ma
	CTO22	Donoratico	On-Site	Monumental Building	Castle	Village	R/Ma, Ma
	CTO23	Populonia	On-Site	Settlement, Settlement	Urban, Urban	Village, Domus	R, Ma
	CTO24	Ospedale di Tea	On-Site	Settlement	Rural	Hearths/Oven	Ma
	CTO25	Gorfigliano	On-Site	Monumental Building	Castle	Hearths/Oven	R/Ma, Ma, Re, Mo
	CTO26	Grotta all'Onda	On-Site	Cave/Shelter	Cave	Hearths/Oven	N
	CTO27	Sorano - Filattiera	On-Site	Settlement	N/A	N/A	R/Ma
	CTO28	Candalla - Riparo del Lauro	On-Site	Cave/Shelter	Cave	N/A	B
	CTO29	Bientina	On-Site	Settlement	Pile-Dwelling	Layers	B
	CTO30	Pisa - San Rossore	On-Site	Near/Under Sea Site	Shipwreck	Layers	I, E-A, R
	CTO31	San Lorenzo al Cerreto	On-Site	Monumental Building	Church	Hearths/Oven	Ma, Re, Mo
	CTO32	Siena - Santa Maria della Scala	On-Site	Sacred/Funerary Complex	Mummies	N/A	Re
	CTO33	Montarrenti	On-Site	Settlement	N/A	N/A	Ma
	CTO34	Miranduolo	On-Site	Monumental Building	Castle	Village	Ma
	CTO35	Petriolo Chiusi	On-Site	N/A	N/A	N/A	E-A
	CTO36	Complesso di Marcianella	On-Site	Settlement	Rural	Productive Area	R
	CTO37	S. Maria in Belverde	On-Site	Settlement	N/A	N/A	B
	CTO40	Portoferraio, Elba Island	On-Site	Settlement	Urban	Villa	R
	CTO43	Carbo CS-3	On-Site	Charcoal kiln	N/A	N/A	Mo
	CTO44	Carbo CS-4	On-Site	Charcoal kiln	N/A	N/A	Mo
	CTO45	Cetamura del Chianti	On-Site	Settlement	Rural	Well	E-A, R
	CTO46	Vetricella	On-Site	Settlement	Rural	Ditch	R, R/Ma
	CTO49	Molino San Vincenzo	On-Site	Settlement	N/A	N/A	R, R/Ma
Region: Trentino Alto Adige
	NTR40	Gardolo	On-Site	Sacred/Funerary Complex	Votive/Ritual Area	N/A	Ch, B
	NTR41	Nago-Torbole - Doss Penede	On-Site	Settlement	Rural	Houses	I, R
	NTR1	Mühlwald - Selva dei Molini	On-Site	N/A	N/A	N/A	Mo
	NTR2	San Candido - San Lorenzo di Sebato	On-Site	N/A	N/A	N/A	R
	NTR3	Mummia del Similaun	On-Site	N/A	N/A	N/A	Ch
	NTR4	San Candido - Maso Garntner/Lösch	On-Site	Settlement	N/A	N/A	R
	NTR5	San Candido - Fondo Böden	On-Site	Settlement	N/A	N/A	R
	NTR6	San Candido - Cantiere Municipio	On-Site	Settlement	N/A	N/A	Ma
	NTR7	San Candido - Casa dell'Organista	On-Site	Settlement	N/A	N/A	R, Ma
	NTR8	Villa Bassa	On-Site	Settlement	N/A	N/A	R
	NTR9	Bressanone - Millan	On-Site	N/A	N/A	N/A	Ch
	NTR10	Ganglegg	On-Site	Settlement	N/A	Houses	B, I
	NTR12	Velturno - Tanzgasse	On-Site	Settlement, Sacred/Funerary Complex	N/A, N/A	N/A, N/A	Ch
	NTR13	Prati di Putia sul San Martino	On-Site	Sacred/Funerary Complex	N/A	N/A	I
	NTR14	Villandro - Plunacker	On-Site	Settlement	Rural	Hut	M, N, Ch, I, R, Ma
	NTR15	Laces/Latsch-Vinschsgau	On-Site	Settlement	N/A	N/A	N, Ch
	NTR16	Barbiano - Caserma dei pompieri	On-Site	Settlement	Rural	Productive Area	N
	NTR17	Ortisei - Col De Flam	On-Site	Sacred/Funerary Complex	N/A	N/A	I
	NTR18	Ulten/Ultimo	On-Site	Sacred/Funerary Complex	Votive/Ritual Structure	N/A	I
	NTR19	Laives	On-Site	N/A	N/A	N/A	I
	NTR20	Magré - Tolerait	On-Site	Settlement	Rural	Hut	Ch
	NTR21	Maneidtal/Val Maneda	On-Site	Sacred/Funerary Complex	Votive/Ritual Structure	N/A	B, I
	NTR22	Burgstall allo Sciliar	On-Site	N/A	N/A	N/A	B, I
	NTR23	Mezzocorona	On-Site	Settlement	Rural	N/A	R
	NTR24	Peciapian - Segonzano	On-Site	N/A	N/A	N/A	B
	NTR25	Trento - Via Rosmini/Piazza Bellesini	On-Site	N/A	N/A	N/A	R, Ma, Re
	NTR26	Vela di Trento	On-Site	Settlement	N/A	N/A	N
	NTR27	Grotta d'Ernesto	On-Site	Cave/Shelter	N/A	N/A	M
	NTR28	Monte San Martino ai Campi di Riva	On-Site	Settlement	Rural	Houses	I, Ma
	NTR29	Isera - Asilo	On-Site	N/A	N/A	N/A	R
	NTR30	Riva del Garda - Via Brione	On-Site	Settlement	N/A	N/A	N
	NTR31	Lago di Ledro	On-Site	Settlement	Pile-Dwelling	N/A	B
	NTR32	Nago	On-Site	Settlement	Rural	Well	R/Ma
	NTR33	Loppio - Isola di S. Andrea	On-Site	Settlement	N/A	N/A	R/Ma
	NTR11	Seeberg - Schwarzsee/Lago Nero	On-Site	N/A	N/A	N/A	B
	NTR35	Fiavé	On-Site	Settlement	Pile-Dwelling	N/A	B
	NTR36	Riva del Garda - viale Dante	On-Site	Sacred/Funerary Complex	N/A	N/A	R
	NTR37	Cloz - loc. Lanz	On-Site	Sacred/Funerary Complex	N/A	N/A	R
	NTR38	Schnals Valley - Val Senales	On-Site	N/A	N/A	N/A	M, N, Ch, B, I, R, R/Ma, Ma, Re, Mo
	NTR39	Piperbu?hel	On-Site	Settlement	Rural	Productive Area	I
Region: Umbria
	CUM1	San Marco	On-Site	Settlement	N/A	N/A	M, N
	CUM2	San Savino	On-Site	N/A	N/A	N/A	B
	CUM3	Bacino di Norcia	On-Site	N/A	N/A	N/A	I
	CUM4	Baschi - Scoppieto	On-Site	Settlement	N/A	N/A	R
	CUM5	Maratta Bassa	On-Site	Settlement	N/A	N/A	I
	CUM6	Spoleto - Chiesa di San Nicola	On-Site	Sacred/Funerary Complex, Settlement	Mummies, Rural	N/A, N/A	Re, E-A, H, R, R/Ma
	CUM7	Coriglia	On-Site	Settlement	Rural	N/A	E-A, H, R, R/Ma
Region: Valle d'Aosta
	NVA1	Monte Fallère - Torbiera delle Crotte Basse	On-Site	Settlement	N/A	Seasonal Camp	M, N, Ch
	NVA2	Saint Martin de Corléans	On-Site	Sacred/Funerary Complex	Megalithic	N/A	Ch, B, I, R, Ma
Region: Veneto
	NVE71	Colombare di Negrar di Valpolicella	On-Site	Settlement	N/A	N/A	N, Ch
	NVE72	Jesolo San Mauro	On-Site	Settlement	Rural	N/A	R/Ma, Ma
	NVE1	Castel de Pedena	On-Site	N/A	N/A	N/A	B, I
	NVE2	Palughetto	On-Site	N/A, Settlement	N/A, N/A	N/A, Seasonal Camp	M
	NVE3	Brega	On-Site	Settlement	Rural	Pit/Holes	R
	NVE4	Padova - Borgomagno	On-Site	N/A	N/A	N/A	R
	NVE5	Padova - Banca Etica	On-Site	N/A	N/A	N/A	R
	NVE6	Padova - Via Tiepolo	On-Site	Sacred/Funerary Complex	Necropolis	N/A	I
	NVE7	Padova - Piazza Castello	On-Site	N/A	N/A	N/A	I
	NVE8	Padova - Questura	On-Site	N/A, Settlement	N/A, N/A	N/A, N/A	I
	NVE9	Padova - Palazzo Roccabonella	On-Site	Settlement	Rural	Channel	I
	NVE10	Montegrotto - Via Neroniana	On-Site	Settlement, Monumental Building	Rural, Castle	Silos/Storage/Granary, Pit/Holes, Channel, Ditch	B, I, R, Ma
	NVE11	Maserà	On-Site	N/A, Settlement	N/A, N/A	N/A, N/A	N
	NVE12	Este - Casa di Ricovero	On-Site	Sacred/Funerary Complex	Necropolis	N/A	I
	NVE13	Este - Loc. Meggiaro	On-Site	Monumental Building	Sanctuary	Well	Ch, I
	NVE14	Badia Polesine	On-Site	Settlement	N/A	Well	R, Ma
	NVE15	Canàr di S. Pietro Polesine	On-Site	Settlement	Pile-Dwelling	N/A	B
	NVE16	Narde - Fratta Polesine	On-Site	Sacred/Funerary Complex	Necropolis	N/A	B, I
	NVE17	Vittorio Veneto - Loc. San Rocco	On-Site	Settlement	N/A	N/A	R/Ma
	NVE18	Cordignano - Villa di Villa	On-Site	N/A, Sacred/Funerary Complex	N/A, N/A	N/A, N/A	I, R
	NVE19	Montebelluna - Fondo Sernaglia	On-Site	N/A	N/A	N/A	R
	NVE20	Treviso - Piazza San Pio X	On-Site	Settlement	N/A	N/A	B, I
	NVE21	Concordia Sagittaria	On-Site	Settlement	Urban	Channel	B, R
	NVE22	Caorle - Ex-Bafile	On-Site	Settlement	N/A	N/A	Ma, Re
	NVE23	Ca' Tron	On-Site	Settlement	Rural, Rural	Channel, Road	I, R, Ma
	NVE24	Quarto d'Altino - Loc. Fornace	On-Site	Monumental Building	Sanctuary	N/A	I
	NVE25	Maerne di Martellago-Spinea - Via Zigaraga	On-Site	N/A	N/A	N/A	E-A, R, Ma, Re
	NVE26	Isola Santa Cristina	On-Site	Settlement	N/A	Well	Ma
	NVE28	Venezia - Cà Vendramin Calergi - Casinò	On-Site	Settlement	N/A	Layers	Ma, Re
	NVE29	Venezia - Palazzo Carminati	On-Site	Settlement	N/A	Layers	Ma, Re
	NVE30	Venezia - Arsenale	On-Site	Settlement	N/A	N/A	Ma, Re, Mo
	NVE32	Venezia - Piazza San Marco	On-Site	Settlement	N/A	Layers	Ma
	NVE33	Venezia - Palazzo Genovese	On-Site	Settlement	N/A	Layers	Ma, Re
	NVE34	Venezia - Lazzaretto vecchio	On-Site	N/A	N/A	N/A	Ma, Re
	NVE35	Povegliano - Loc. Muraiola	On-Site	Settlement	N/A	N/A	B
	NVE36	Monte Loffa	On-Site	Settlement	Rural	Silos/Storage/Granary	I
	NVE37	Cerro Veronese - Monte Croce	On-Site	Settlement	Rural	Hut	B
	NVE38	Rocca di Rivoli	On-Site	N/A	N/A	N/A	N
	NVE39	San Giorgio di Valpolicella	On-Site	Settlement	Rural	Houses	I
	NVE40	Cisano	On-Site	Settlement	Pile-Dwelling	N/A	B
	NVE41	Lazise	On-Site	Settlement	Pile-Dwelling	N/A	B
	NVE42	Castelrotto	On-Site	Settlement	Rural	Houses	I
	NVE43	Verona - Porta Palio e Spianà	On-Site	N/A	N/A	N/A	R
	NVE44	Verona - Arche Scaligere - Santa Maria Antica	On-Site	N/A	N/A	N/A	Ma
	NVE45	Custoza	On-Site	Sacred/Funerary Complex	Votive/Ritual Structure	N/A	B
	NVE46	Oppeano	On-Site	N/A	N/A	N/A	I
	NVE47	Legnago - Fondo Paviani	On-Site	Settlement	Terramare	N/A	B
	NVE48	Cerea - Perteghelle	On-Site	Settlement	N/A	N/A	B, I
	NVE49	Cerea - Ponte Moro	On-Site	Settlement	N/A	N/A	B
	NVE50	Nogara - Mulino di sotto	On-Site	Settlement	N/A	N/A	Ma
	NVE51	Fabbrica dei Soci	On-Site	Settlement	N/A	N/A	B, R
	NVE52	Gazzo Veronese - Ponte Nuovo	On-Site	Sacred/Funerary Complex	Necropolis	N/A	B
	NVE53	Monte Summano	On-Site	Sacred/Funerary Complex	N/A	N/A	I
	NVE54	Recoaro Terme - Basto al Campetto	On-Site	Settlement	N/A	N/A	Ma, Re
	NVE55	Fimon - Le Fratte	On-Site	Settlement	N/A	Hearths/Oven	N
	NVE56	Fimon - Molino Casarotto	On-Site	Settlement	Pile-Dwelling	N/A	N
	NVE27	Cà Ballarin	On-Site	N/A	N/A	N/A	R
	NVE31	Venezia - Cà Foscari Università	On-Site	N/A	N/A	N/A	Ma
	NVE57	Altino - Canale CNS-1bis	On-Site	Settlement	Urban	Channel	B, I, R
	NVE58	Altino - Canale VR-11	On-Site	Near/Under Sea Site	Harbour	N/A	R
	NVE59	Torcello - area a N di Basilica S. Maria Assunta	On-Site	Settlement	Urban	Channel	R, R/Ma
	NVE64	Tombola di Cerea	On-Site	Settlement	Pile-Dwelling	Houses	B
	NVE65	Alte Ceccato - Montecchio Maggiore	On-Site	Sacred/Funerary Complex	N/A	N/A	R
	NVE66	Este - via Comuna	On-Site	Settlement	Rural	N/A	B
	NVE67	Caldogno	On-Site	Settlement	Rural	N/A	R
	NVE68	Vigonza	On-Site	Settlement	Rural	N/A	R
	NVE69	Campagna Lupia - Santuario Lova	On-Site	Settlement	Rural	Well	R
	NVE70	Legnago - Fondo Paviani - Vangadizza	On-Site	Settlement	Pile-Dwelling	Pit/Holes	B
Region: Repubblica di San Marino
	NSM1	Domagnano	On-Site	Settlement	Rural	N/A	R, R/Ma
	NSM2	Poggio Castellano	On-Site	Settlement	N/A	N/A	B
	NSM3	Cà Rigo	On-Site	Settlement	N/A	N/A	I
