# Supplementary material for: BRAIN - Holocene archaeo-data for assessing plant-cultural diversity in Italy and other Mediterranean regions
Source: Sci Data. 2024 May 22;11:520. doi: 10.1038/s41597-024-03346-5 (PMC11111760; doi:10.1038/s41597-024-03346-5)
Supplement: Supplementary file 3 — Dataset 3 [file 41597_2024_3346_MOESM3_ESM.xlsx]

## Sheet: Off-sites
	ID	Name	Category	Contexts	Descriptions	Notes
Region: Calabria
	SCL20	Gulf of S. Eufemia	Off-Site	Marine Core	N/A	Pollen analysis of a marine core collected in the Gulf of S. Eufemia (Tyrrhenian Calabria, Italy) allowed reconstructing the regional changes in vegetation and land use over the last 5000?years.
	SCL18	Fontana Manca - Alessandria del Carretto	Off-Site	Terrestrial Core	N/A
	SCL19	Lago Forano	Off-Site	Lake Core	Lake
Region: Campania
	SCA28	Pompeii	Off-Site	Terrestrial Core	N/A	This study provides a pollen sequence reconstructing the environmental evolution and the plant landscape of the Sarno floodplain between 900 and 750 cal BC and AD 79, i.e. before and during the foundation of the city of Pompeii, and during its life phases.
	SCA27	Lago Patria	Off-Site	Lake Core	N/A	Pollen record covering the time-interval 4800-2200 BP
Region: Emilia Romagna
	NER137	Montale - Profile 3	Off-Site	Trench	N/A	Near-site sampled in a paleochannel; 29 pollen samples dated from before the Middle Bronze Age to the present.
	NER110	Modena Campi-S2	Off-Site	Trench	Layers	The chronology of the trench include samples from Roman age, transitional phase and Medieval age.
	NER113	San Lazzaro di Savena	Off-Site	Terrestrial Core	N/A	starting from 14 ky BP
	NER134	Poviglio - PVG N-S3	Off-Site	Terrestrial Core	Near Site	The record spans about 15000 years from the present
	NER135	Poviglio - PVG C-S1	Off-Site	Terrestrial Core	Near Site	The record spans about 15000 years from the present
	NER136	Poviglio - PVG F-S2	Off-Site	Terrestrial Core	Near Site	The record spans about 15000 years from the present
Region: Lazio
	CLA61	PALB 94 - 1E	Off-Site	Lake Core	N/A	13.875 m long 70 m depth 30000 BP - present
	CLA64	PNEM94-1B	Off-Site	Lake Core	N/A
	CLA65	Garigliano Delta - P1,P2,P3	Off-Site	Terrestrial Core	N/A	The Garigliano delta plain is located on the Tyrrhenian coast between Latium and Campania. Along with the Gaeta gulf and the Campanian coastal plain, it is part of a wide Quaternary extensional basin belt that stretches from the Tyrrhenian margin to the Central-Southern Apennine chain
	CLA66	Lago di Mezzano (core LMZ-B)	Off-Site	Lake Core	Lake	Results presented here are from the top 12m of core LMZ-B, spanning the last ca. 15300 years. Peculiarity of Lago di Mezzano: it behaves at times as an “on-site” locale, when human populations were immediately by the lake, and at times as an “off-site” when settlements were found further away.
Region: Liguria
	NLI49	Albisola Marina	Off-Site	Trench	Peat Bog
Region: Lombardia
	NLO21	Polpenazze del Garda - Lucone D	Off-Site	Pile-Dwelling	Layers	4th millennium BC - 16th cent. AD
	NLO28	Desenzano del Garda - Lavagnone	Off-Site	Pile-Dwelling	Layers	4th millennium-14th cent. BC
	NLO45	Castellaro Lagusello	Off-Site	Pile-Dwelling	N/A	16th-10th cent. BC
	NLO50	Forcello di Bagnolo San Vito	Off-Site	Urban, Harbour	N/A, N/A	14th cent. BC - 11th cent. AD
	NLO60	Piana di Bondo	Off-Site	Rural	Peat Bog	1st-6th cent. AD
	NLO68	Lago di Como - Piazza Verdi	Off-Site	Terrestrial Core	N/A
Region: Puglia
	SPU75	Lago Alimini Piccolo	Off-Site	Lake Core	Lake	last 5500 years
	SPU76	Lago Battaglia (core BAT1)	Off-Site	Terrestrial Core	Lagoon	5.50 m long core covering the last 6000 years
Region: Sardegna
	SSA26	Mistras Lagoon (core MTR1)	Off-Site	N/A	Lagoon	6.5 m long sediment core spanning from 5300 to 1600 cal BP
	SSA27	Stagno di Sa Curcurica	Off-Site	Lake Core	N/A
Region: Sea
	SEA1	RF93-30	Off-Site	Marine Core	N/A
Region: Sicilia
	SSI20	Lago di Pergusa	Off-Site	Lake Core	Lake
Region: Toscana
	CTO41	Lago dell'Accesa	Off-Site	Lake Core	Lake	Late-Glacial and Holocene (last 15,000 years)
	CTO47	Val di Pecora	Off-Site	Terrestrial Core	N/A
	CTO48	Val di Cornia	Off-Site	Terrestrial Core	N/A
