# Supplementary material for: BRAIN - Holocene archaeo-data for assessing plant-cultural diversity in Italy and other Mediterranean regions
Source: Sci Data. 2024 May 22;11:520. doi: 10.1038/s41597-024-03346-5 (PMC11111760; doi:10.1038/s41597-024-03346-5)
Supplement: Supplementary file 4 — Dataset 4 [file 41597_2024_3346_MOESM4_ESM.xlsx]

## Sheet: Spot records
	ID	Name	Category	Typology	Contexts	Descriptions	Notes
Region: Emilia Romagna
	NER112	Stele Daunia del Museo di Cattolica	Spot Record	N/A	N/A	N/A	Pollen analyses of the sediment trapped in the incisions on a stolen stele belonging to the Daunian culture (Apulia).
	NER117	Sarcophagus of Piazza Grande	Spot Record	Sacred/Funerary Complex	Tomb/Burials	Tombs/Graves
Region: Lazio
	CLA72	Santa Severa - Pyrgi - well	Spot Record	Near/Under Sea Site	N/A	Well
	CLA69	San Felice Circeo - wine amphorae	Spot Record	Near/Under Sea Site	N/A	N/A	Multidisciplinary study (pollen, plant tissue and molecular biomarkers analyses) of three marine Roman amphorae, retrieved in 2018 from the ancient anchorage of San Felice Circeo (Italy).
Region: Lombardia
	NLO71	Evangelistary cover ‘Pace di Chiavenna’	Spot Record	N/A	N/A	N/A	Palynology has been applied to the study of an adhesive beeswax compound found beneath one enamel of the medieval Evangelistary cover ‘Pace di Chiavenna’
Region: Sicilia
	SSI29	Morgantina - Statue of Venus of Morgantina	Spot Record	Monumental Building	N/A	N/A	Study of pollen from the soil in the statue
Region: Toscana
	CTO38	Prato Rosello - pot	Spot Record	Sacred/Funerary Complex	Necropolis	N/A	Residual material from the bottom part of an Etruscan pot discovered in a burial of this necropolis
	CTO39	Golfo di Baratti/Pozzino - tablet	Spot Record	Near/Under Sea Site	Shipwreck	N/A	The tablet (compressa) was found in a shipwretch; besides pollen also starch grains and fibres were studied.
	CTO42	Grotta dello Scoglietto	Spot Record	Sacred/Funerary Complex	Tomb/Burials	N/A	Analysis of the plant remains (mainly starch grains and phytoliths) found in the dental plaque of nine individuals recovered in the Final Copper-Early Bronze Age burial contexts of the cave.
