# Supplementary material for: BRAIN - Holocene archaeo-data for assessing plant-cultural diversity in Italy and other Mediterranean regions
Source: Sci Data. 2024 May 22;11:520. doi: 10.1038/s41597-024-03346-5 (PMC11111760; doi:10.1038/s41597-024-03346-5)
Supplement: Supplementary file 5 — Dataset 5 [file 41597_2024_3346_MOESM5_ESM.xlsx]

## Sheet: Extra-Italy
	ID	Name	Area	Country	Category	Typology	Contexts	Descriptions	Chrono-cultural phases	Notes
Region: Extra-Italy
	EXI1	La Draga	Extra-Italy	Spain	On-Site	Settlement	Pile-Dwelling	Lake	N	5320-4800 cal yr BC; Early Neolithic Cardial 3 archaeological profiles and horizontal sampling in a layer of 32mq are part of a synthesis
	EXI2	Dispiliò	Extra-Italy	Greece	On-Site	Settlement	Pile-Dwelling	Lake	N	5800-3200 cal yr BC; cores G26 and DSG2 are part of a synthesis
	EXI3	Arslantepe	Extra-Italy	Turkey	On-Site	Monumental Building	Palace	Houses	Ch, B	the site consist of a layered settlements; 7 archaeological phases; Late Chalcolithic 1-2-3-4-5; Late Uruk; Early Bronze Age I-II-III: 4700-2000 cal yr BC; pollen and charcoal are included in a synthesis
	EXI4	Closos de ca’n Gaià	Extra-Italy	Spain	On-Site	Settlement	N/A	Houses	B, I	1700-900/850 cal yr BC; Navetiform culture; bronze age, iron age, and sporadic frequentations during the historic era; the site was included in a synthesis (2018)
	EXI5	Lake Dojran	Extra-Italy	Macedonia	Off-Site	Off-Site	Lake Core	Lake	-	The pollen sequence covers the last 12,000 years
	EXI6	Skorba - Mġarr	Extra-Italy	Malta	On-Site	Sacred/Funerary Complex, Settlement	Votive/Ritual Structure, Rural	N/A, N/A	N
	EXI7	Kordin III - Paola	Extra-Italy	Malta	On-Site	Monumental Building	Temple	N/A	N
	EXI8	In-Nuffara - Xaghra	Extra-Italy	Malta	On-Site	Settlement	Rural	N/A	B
	EXI9	Taċ-Ċawla - Rabat	Extra-Italy	Malta	On-Site	Settlement	Rural	N/A	N
	EXI10	Santa Verna - Xaghra	Extra-Italy	Malta	On-Site	Monumental Building, Settlement	Temple, Rural	N/A, N/A	N
	EXI11	Ġgantija - Xaghra	Extra-Italy	Malta	On-Site	Monumental Building	Temple	N/A	N
	EXI12	Salina deep core	Extra-Italy	Malta	Off-Site	Off-Site	Terrestrial Core	N/A	-	The core samples are dated from the Mesolithic to the Chalcolithic (M - N - Ch)
	EXI13	Salina 4	Extra-Italy	Malta	Off-Site	Off-Site	Terrestrial Core	N/A	-	The core samples are dated from the Neolithic the Bronze Age (N - Ch - B)
	EXI14	Wied Zembaq 1 - Borg in Nadur	Extra-Italy	Malta	Off-Site	Off-Site	Terrestrial Core	N/A	-	The core samples are dated from the Neolithic to the Iron Age (N - Ch - B - I)
	EXI15	Xemxija 1	Extra-Italy	Malta	Off-Site	Off-Site	Terrestrial Core	N/A	-
	EXI16	Mgarr-ix Xini - Ta Cenc	Extra-Italy	Malta	Off-Site	Off-Site	Terrestrial Core	N/A	-
	EXI17	Marsaxloc	Extra-Italy	Malta	Off-Site	Off-Site	Terrestrial Core	N/A	-
	EXI18	Marsa	Extra-Italy	Malta	Off-Site	Off-Site	Terrestrial Core	N/A	-
