# Supplementary material for: BRAIN - Holocene archaeo-data for assessing plant-cultural diversity in Italy and other Mediterranean regions
Source: Sci Data. 2024 May 22;11:520. doi: 10.1038/s41597-024-03346-5 (PMC11111760; doi:10.1038/s41597-024-03346-5)
Supplement: Supplementary file 6 — Dataset 6 [file 41597_2024_3346_MOESM6_ESM.xlsx]

## Sheet: Plant records, Labs & Citations
	ID	Name	Plant Records	Laboratories	Citations
Region: Abruzzo
	CAB1	Acquachiara	S/F, C	OT	Shelton, 2009
	CAB2	Ortucchio - Le Coste	S/F, C	LA-MC-CO	Radi et al., 2001
	CAB3	Catignano	S/F	CBME-MNAO-RM	Costantini & Tozzi, 1983
	CAB4	Tortoreto	S/F	CBME-MNAO-RM	Costantini, 2002
Region: Basilicata
	SBA1	Altojanni	p, npp	LPP-MO	Mercuri et al., 2010; Florenzano, 2013, 2019
	SBA2	Miglionico	p, npp	LPP-MO	Florenzano, 2013, 2019
	SBA3	Pomarico Vecchio	p	UniTO-TO	Caramiello & Siniscalco, 1997
	SBA4	Difesa S. Biagio	p, npp	LPP-MO	Mercuri et al., 2010; Florenzano, 2013, 2019
	SBA5	Fattoria Fabrizio	p, npp	LPP-MO	Florenzano & Mercuri, 2012; Florenzano, 2013; Florenzano et al., 2013; Florenzano, 2014, 2019
	SBA6	Pizzica	p, npp	LPP-MO	Florenzano & Mercuri, 2012; Florenzano, 2013
	SBA7	S. Angelo Grieco	S/F	CBME-MNAO-RM	Costantini, 1980
	SBA8	S. Angelo Vecchio	p, npp	LPP-MO	Costantini, 1980; Florenzano & Mercuri, 2012; Florenzano, 2013; Florenzano, 2016, 2019
	SBA9	Pantanello (Pizzica Pantanello)	p, npp, S/F	LPP-MO, CBME-MNAO-RM	Costantini, 1980, 1983a, 1983b, 2002, 2007; Costantini & Costantini Biasini, 2001b, 2003; Florenzano, 2013, 2019; Florenzano & Mercuri, 2012, 2018; Florenzano et al., 2022
	SBA10	Incoronata di Metaponto	S/F, C, Ot	LA-MC-CO, CBME-MNAO-RM	Costantini 1980, 2002; Castiglioni & Rottoli, 2003
	SBA11	Ruoti - San Giovanni	S/F	CBME-MNAO-RM, OT	Costantini, 1983c, 2002; Monckton, 2002
	SBA12	Torre di Satriano	p, npp, S/F	LPP-MO, OT	Novellis, 2008, 2009; Florenzano & Mercuri, 2013; Florenzano, 2013, 2019
Region: Calabria
	SCL20	Gulf of S. Eufemia	p	OT	Di Lorenzo et al., 2023
	SCL1	Capo Alfiere	S/F	CBME-MNAO-RM	Costantini & Stancanelli, 1994; Costantini, 2002; Costantini & Costantini Biasini, 2008
	SCL2	Grotta della Madonna di Praja a Mare	S/F, C	LAP-LE	Agrostelli, 2005; Fiorentino & Agrostelli, 2007; Calcagnile et al., 2010
	SCL3	Broglio di Trebisacce	S/F, C, Ot	LPP-RM, LTP-TO	Nisbet, 1994; Celant, 2002c
	SCL4	Grotta S. Michele di Saracena	S/F, C	LAP-LE	Gervasio, 2010
	SCL5	S. Agata di Esaro - Grotta della Monaca	C	LAP-LE	Primavera & Fiorentino, in press
	SCL6	Spezzano della Sila - Piano di Cecita	C	SVAL-NA	Pelle et al., 2013
	SCL7	Jure Vetere di San Giovanni in Fiore	p, cp, S/F, W, C	LAP-LE, LPP-MO	Bosi & Accorsi, 2007; Fiorentino et al., 2007; Mercuri et al., 2007; Roubis et al., 2009
	SCL8	Bagnara Calabra - Grotta San Sebastiano	C	LAP-LE	Martinelli et al., 2004
	SCL9	Locri Epizefirii (Locri)	p	UniTO-TO	Caramiello et al., 1992b
	SCL10	Tropea	p	UniTO-TO	Caramiello & Zeme, 1994
	SCL17	Punta Zambrone	S/F, C	SVAL-NA, OT	Jung et al., 2015; D'Auria et al., 2016
	SCL18	Fontana Manca - Alessandria del Carretto	p	OT	Sevink et al. 2019
	SCL19	Lago Forano	p	OT	Sevink et al., 2019
Region: Campania
	SCA28	Pompeii	p	LPP-RM, OT	Vignola et al., 2022
	SCA1	Taurasi - C.da S. Martino	C	LAP-LE	Colaianni & Talamo, 2004
	SCA2	S. Maria Capua Vetere	S/F, W	LA-MC-CO	Castiglioni & Rottoli, 2001
	SCA3	Nola - Croce di Papa	S/F	CBME-MNAO-RM	Costantini & Costantini Biasini, 2002; Costantini et al., 2007
	SCA4	Augustus Villa - Starza della Regina	S/F, C	SVAL-NA	Di Pasquale et al., 2010; Allevato et al., 2012
	SCA5	Masseria de Carolis	C	SVAL-NA	Di Pasquale et al., 2010; Allevato et al., 2012
	SCA6	Cuma - Tempio di Giove	S/F	CBME-MNAO-RM	Costantini et al., in press
	SCA7	Castel Nuovo - Piazza Municipio	p, Wt, C	SVAL-NA	Allevato et al., 2010, 2015
	SCA8	Herculaneum	Wt, S/F, C	SVAL-NA, UniTO-TO	Caramiello et al., 1992a, 1996; Moser et al., 2012
	SCA9	Longola	p, W	PL-BIO-FI	Fioravanti et al., 2010
	SCA10	Oplontis (Torre Annunziata) - Poppea's Villa	Wt, C	SVAL-NA	Moser et al., 2013
	SCA11	Pompeii - Casa di Giulio Polibio	Wt	UniTO-TO, PL-BIO-FI	Caramiello et al., 2001b
	SCA12	Pompeii (Pompeii)	C	LA-MC-CO	Castelletti, 1984b
	SCA13	Pompeii (Pompeii)	p, S/F, C	OT	Meyer, 1980; Ciaraldi & Richardson, 2000; Ciaraldi, 2001, 2007; Dimbleby & Grüger, 2002; Jashemski & Meyer, 2002; Robinson, 2002; Veal & Thomson, 2008; Ellis & Devore, 2009; Veal, 2009, 2012
	SCA14	Pompeii - Regio VI, Insula 1	S/F	OT	Murphy et al., 2013
	SCA15	Pompeii - Casa delle Nozze di Ercole ed Ebe	p	PL-BIO-FI	Mariotti Lippi, 2000
	SCA16	Pompeii - Garum Factory	S/F, C	SVAL-NA	Di Pasquale et al., in press
	SCA17	Pompeii - Casa dei Casti Amanti	p	PL-BIO-FI	Mariotti Lippi, 1998
	SCA18	Pompeii - Tempio di Venere	S/F, C	LAP-LE	Fiorentino & Marinò, 2008
	SCA19	Pompeii - Porta Nocera	S/F, C	OT	Lepetz et al., 2008
	SCA20	Vivara	S/F	CBME-MNAO-RM	Costantini & Costantini Biasini, 2001a; Costantini et al., 2001; Costantini, 2002; Giorgi et al., 2002
	SCA21	Foce Sarno	C	LTP-TO	Marzocchella et al., 1999
	SCA22	Fratte	S/F, C	LAP-LE	Colaianni et al., 2011
	SCA23	Foce Sele	p	PL-BIO-FI	Barra et al., 1999
	SCA24	Roccagloriosa	S/F	CBME-MNAO-RM	Costantini & Fitt, 1990; Bökönyi et al, 1993a, 1993b; Costantini, 2002
	SCA25	Herculaneum	S/F, C	RH-UCL-UK	Rowan 2017; Robinson and Rowan 2015
	SCA26	Herculaneum	C	SVAL-NA, OT	Moser et al., 2018
	SCA27	Lago Patria	p	LPP-RM	Di Rita et al., 2018
Region: Emilia Romagna
	NER137	Montale - Profile 3	p	LPP-MO	Mercuri et al., 2006b
	NER138	Copparo - Ca' Spadolino di Coccanile	p, S/F, W, C	LPA-SGP-BO	Balista et al., 2018
	NER139	Bondeno - Pilastri	p, S/F, W, C	LPP-MO, UniPD-PD, LPA-SGP-BO	Nizzo et al., 2015; Pecci et al., 2020; Marchesini et al., 2021; Osti & Quaglio, 2021; Vidale, 2021
	NER142	San Cesario sul Panaro - Sant'Ambrogio	S/F, W, C	LPP-MO	Bandini Mazzanti & Taroni, 1988a; Forlani, 1988
	NER143	Formigine - Tabina di Magreta	p, S/F	LPP-MO	Bertolani Marchetti et al., 1988; Bandini Mazzanti & Taroni, 1988b
	NER145	Parma - Terramara di Parma	p, S/F, W, C	LA-MC-CO, LPP-CNR-IDPA-MI	Rottoli,1997b; Lancellotti, 2004/2005; Valsecchi, 2005; Cremaschi et al., 2006
	NER146	San Michele di Valestra	p, W, C	LPP-MO	Bellodi et al., 1971; Cremaschi et al., 2018a, 2018b
	NER68	Montale - Terramara di Montale	p, cp, S/F, W, Wt, C	LPP-MO	Mercuri et al., 2006a, 2006b, 2019a
	NER1	Malalbergo - via Vita	p	LPP-MO	Marchesini & Accorsi, 1993
	NER2	San Pietro in Casale - Maccaretolo	p	LPA-SGP-BO	Marchesini et al., 2003
	NER3	Sant'Agata Bolognese - Nuova Geovis	p, S/F, W, Wt	LPP-MO, LPA-SGP-BO	Marchesini & Marvelli, 2011c; Bosi et al., 2014; Marchesini, 2014; Marchesini & Marvelli, 2014; Marvelli et al., 2014; Trocchi et al., 2014
	NER4	Sant'Agata Bolognese - Viadotto Crocetta	p, S/F, C	LPA-SGP-BO	Marchesini et al., 2010c
	NER5	Sant'Agata Bolognese - Montirone	p, C	LPA-SGP-BO	Marchesini et al., 2010c
	NER6	Bentivoglio - Calcarata	p	LPA-SGP-BO	Marchesini & Marvelli, 2009
	NER7	Altedo - Via Vita	p	LPA-SGP-BO	Marchesini & Marvelli, 2009
	NER8	S. Giovanni Persiceto - Zenerigolo	W, C	LPA-SGP-BO	Marchesini et al., 2010c
	NER9	S. Giovanni Persiceto - Piazza del Popolo	p	LPA-SGP-BO	Marchesini & Marvelli, 2009
	NER10	S. Giovanni Persiceto - Via Imbiani	p, S/F, C	LPA-SGP-BO	Marchesini & Marvelli, 2010b
	NER11	S. Giovanni Persiceto - Podere Opera	p	LPA-SGP-BO	Marchesini & Marvelli, 2009
	NER12	S. Giovanni Persiceto - Via Mandria	p	LPA-SGP-BO	Marchesini & Marvelli, 2009
	NER13	Anzola Emilia - Terramara	p	LPA-SGP-BO	Marchesini & Marvelli, 2011d
	NER14	Calderara di Reno - San Vitale	p, S/F	LPA-SGP-BO	Marchesini & Marvelli, 2009
	NER15	Bazzano - Pozzo Casini	S/F, W	LPA-SGP-BO	Marchesini et al., 2008a
	NER16	Casteldebole	p, S/F	LPP-MO, LPA-SGP-BO	Bandini Mazzanti et al., 1995; Marchesini & Marvelli, 2009
	NER17	Medicina - Loc. Luogo Pozzo	p, S/F	LPP-MO, LPA-SGP-BO	Marchesini et al., 2001a; Marchesini & Marvelli, 2009
	NER18	Bologna - Fiera Internazionale	S/F	LPA-SGP-BO	Marchesini & Marvelli, 2006c
	NER19	Bologna - Nuova Stazione AV	S/F	LPA-SGP-BO	Marchesini & Marvelli, 2006c
	NER20	Bologna - Via Frassinago/Via Foscolo	p	LPA-SGP-BO	Marchesini & Marvelli, 2002a
	NER21	Bologna - Via D'Azeglio	p, S/F, W, C	LPA-SGP-BO	Marchesini et al., 2010d
	NER22	Casalecchio di Reno - Zona A	p	LPA-SGP-BO	Marchesini & Marvelli, 2009
	NER23	Casalecchio di Reno	p, C	LPA-SGP-BO	Gobbo, 2011
	NER24	Castel S. Pietro Terme - Ex cinema teatro Bios	p	LPA-SGP-BO	Marchesini & Marvelli, 2003
	NER25	Castel S. Pietro Terme - Piazza XX Settembre	p	LPA-SGP-BO	Marchesini & Marvelli, 2001
	NER26	Imola - Cà di Guzzo	p	LPA-SGP-BO	Marchesini et al., 2011b
	NER27	Imola - Ex cinema Modernissimo	p	LPA-SGP-BO	Marchesini & Marvelli, 2004b
	NER28	Monte Castellaccio	p, S/F	LPP-MO	Bandini Mazzanti et al., 1996a, 1996b
	NER29	Pianella di Monte Savino	p, S/F, C	LPP-MO, UniBO-BO	Lopane et al., 1998; Bosi et al., 2004; Luciani 2004; Carra et al., 2005
	NER30	Monterenzio Vecchio	S/F	UniBO-BO	Carra, 2013
	NER31	Ferrara - Piazza Castello	S/F, W, Wt, C	LPP-MO	Bandini Mazzanti et al., 1992; Forlani et al., 1992a
	NER32	Ferrara - Giardino delle Duchesse	p, S/F	LPP-MO	Bosi et al., 2006
	NER33	Ferrara - Piazza Municipale	S/F	LPP-MO	Bosi et al., 2009a
	NER34	Ferrara - Corso Porta Reno/Via Vaspergolo	S/F	LPP-MO	Bosi, 2000; Bandini Mazzanti et al., 2005
	NER35	Ferrara - Porta Paola/Via Bologna	p, W	LPA-SGP-BO	Marchesini et al., 2008b, 2008c
	NER36	Ferrara - Monastero S. Antonio	S/F	LPP-MO	Bandini Mazzanti et al., 2006; Bosi & Bandini Mazzanti, 2006
	NER37	Portomaggiore - Gambulaga	p, S/F, C	LPA-SGP-BO	Marchesini & Marvelli, 2006d
	NER38	Comacchio - Podere Belfiore	p, S/F, W	LPA-SGP-BO	Marchesini & Marvelli, 2006e
	NER39	Comacchio - Valle Ponti	W	LA-MC-CO	Castelletti et al., 1990b; 1990c; 1990d
	NER40	Cento - La Rocca	p	LPA-SGP-BO	Marchesini & Marvelli, 2006f
	NER41	Argenta - Via Vinarola/Aleotti	p, S/F, Wt	LPP-MO	Bandini Mazzanti et al., 1999; Forlani & Marvelli, 1999; Forlani et al., 1999; Mercuri et al., 1999
	NER42	Forlì - Via Navicella	p, S/F, C	LPA-SGP-BO	Gobbo, 2011
	NER43	Forlì - Cantiere ANAS Via Ravegnana	p	LPA-SGP-BO	Gobbo, 2011
	NER44	Forlì - Ex Monte di Pietà	S/F	LPP-MO	Bosi & Bandini Mazzanti, 2009
	NER45	Cesena - Provezza	p, S/F, C	LPA-SGP-BO	Marchesini et al., 2011b
	NER46	Forlimpopoli - Via Canalazzo	p, S/F	LPA-SGP-BO	Marchesini et al., 2011b
	NER47	Galeata	S/F	UniBO-BO	Villicich & Carra, 2009
	NER48	Mirandola - Arginone	p, C	LPP-MO	Accorsi et al., 1992b
	NER49	Mirandola - Miseria Vecchia	p, C	LPP-MO	Accorsi et al., 1992c
	NER50	Carpi - Fossoli - Discarica AIMAG	p, W	LPA-SGP-BO	Marchesini et al., 2008d
	NER51	Carpi - Ex manifattura Loria	p	LPA-SGP-BO	Marchesini et al., 2008d
	NER52	Modena - Cittanova	p, S/F	LPP-MO	Rinaldi, 2010
	NER53	Modena - Area Novi Sad	p, npp, cp, S/F	LPP-MO	Bosi et al., 2017b; Marchesini et al., 2017; Montecchi et al., 2017; Rinaldi et al., 2017
	NER54	Modena - Vescovado	S/F	LPP-MO	Benatti et al., 2011; Bosi et al., 2015a
	NER55	Modena - Palazzo Boschetti	p, S/F	LPP-MO	Accorsi et al., 1999b
	NER56	Modena - Ex Cassa Risparmio	S/F, W, Wt, C	LPP-MO	Rinaldi, 2010; Rinaldi et al., 2013; Bosi et al., 2017a
	NER57	Modena - Ex Cinema Capitol	p, S/F	LPP-MO	Rinaldi, 2010; Rinaldi et al., 2013; Bosi et al., 2017a
	NER58	Modena - Largo S. Francesco	S/F	LPP-MO	Bosi et al., 2015a
	NER59	Modena - Palazzo Vaccari	S/F	LPP-MO	Rinaldi, 2010; Rinaldi et al., 2013; Bosi et al., 2015a, 2017a
	NER60	Modena - Viale Nicola Fabrizi	Wt	LPP-MO	Forlani et al., 1992b
	NER61	Modena - Viale Amendola	p, S/F, W	LPP-MO	Rinaldi, 2010; Rinaldi et al., 2013; Bosi et al., 2015a, 2019c
	NER62	Modena - MO.FER.MO.SA	S/F	LPA-SGP-BO	Marchesini & Marvelli, 2007b
	NER63	Cognento	p, S/F, W, Wt, C	LPP-MO	Accorsi et al., 1997a; Bandini Mazzanti et al., 2001a; Marchesini & Forlani, 2001; Marchesini et al., 2001b
	NER64	Baggiovara - Opera Pia Bianchi	p	LPP-MO	Montecchi et al., 2011; Mercuri et al., 2015
	NER65	Baggiovara - Podere Fossa Buracchione	S/F	LPP-MO	Rinaldi et al., 2011
	NER66	Castelfranco Emilia - Forte Urbano	p, C	LPA-SGP-BO	Marchesini et al., 2008e
	NER67	Casinalbo	p, cp, C	LPP-MO	Rattighieri et al., 2014; Mercuri et al., 2015
	NER69	S. Antonio	p	LPP-MO	Bertolani et al., 1995
	NER70	Spilamberto - San Cesario	S/F, C	LA-MC-CO	Castelletti et al., 1998
	NER71	Spilamberto - Cava Ponte del Rio	p, S/F, W, C	LPA-SGP-BO	Marchesini & Marvelli, 2002b
	NER72	Spilamberto - Via Macchioni	p, S/F, C	LPA-SGP-BO	Gobbo, 2011
	NER73	Montegibbio	p, S/F	LPP-MO	Montecchi & Accorsi, 2010; Rinaldi et al., 2010
	NER74	Castione Marchesi	W	LA-MC-CO	Rottoli, 1988; 1997b
	NER75	Fontanellato - Cannetolo	p, S/F, W, C	LPA-SGP-BO	Marchesini & Marvelli, 2005b
	NER76	Ponte Ghiara	S/F	UniBO-BO	Carra, 2014
	NER77	Fidenza - Via Bacchini	p, S/F, W, C	LPA-SGP-BO	Marchesini & Marvelli, 2006g
	NER78	Fraore	S/F	LPA-SGP-BO	Catarsi et al., 2006
	NER79	Noceto - Vasca Votiva	p, npp, cp, S/F, W, Wt, C	LA-MC-CO, LPP-CNR-IDPA-MI	Aceti et al., 2009; Castiglioni et al., 2009; Rottoli & Castiglioni, 2009b; Clò et al., 2019
	NER80	Parma - Piazza Garibaldi	p, npp, S/F, W, Wt, C	LPP-MO	Bosi et al., 2011, 2012a; Florenzano et al., 2012; Giachi & Lazzeri, 2012; Guarnieri, 2012; Mercuri et al., 2012a
	NER81	Parma - Via Guidorossi	p, S/F	LA-MC-CO, LPA-SGP-BO	Gobbo, 2011; Rottoli & Regola, in press
	NER82	San Michele in Tiorre - Monte Leoni	p, S/F, C	OT	Ammerman et al., 1976; Pals & Voorrips, 1979
	NER83	Le Mose	p	LPA-SGP-BO	Gobbo, 2011
	NER84	Travo - Via Sant'Andrea	p, S/F, C	CBME-MNAO-RM, LPA-SGP-BO	Costantini & Costantini Biasini, 1998/1999; Gobbo, 2011
	NER85	Groppallo	S/F	LPP-CNR-IDPA-MI	Bazzini et al., 2008
	NER86	Lugo di Romagna	S/F, C	LA-MC-CO	Castelletti & Rottoli, 2002; Marchesini et al., 2019; Rottoli, 2019
	NER87	Classe	S/F	UniBO-BO	Augenti et al., 2006
	NER88	Russi	S/F	LPP-MO	Bandini Mazzanti et al., 2000, 2001b
	NER89	Solarolo	S/F	UniBO-BO	Carra, 2009a
	NER90	Faenza - Via Bisaura	p, C	LPA-SGP-BO	Gobbo, 2011
	NER91	Faenza - via Micheline	S/F	LPP-MO	Bosi et al., 2009b
	NER92	Poviglio - Terramara S. Rosa di Poviglio	p, cp, S/F, W, C	LA-MC-CO, LPP-CNR-IDPA-MI, LPA-SGP-BO, LPP-MO	Ravazzi et al., 2004; Rottoli & Motella De Carlo, 2004; Cremaschi et al., 2016; Mercuri et al., 2019a; Florenzano et al., 2021; Mercuri et al., 2021
	NER93	Sant'Ilario d Enza	S/F, C	LA-MC-CO	Barfield et al., 1975
	NER94	Rivaltella - Ca' Romensini	S/F, C	OT	Marziani & Tacchini, 1996
	NER95	Bazzarola	S/F	UniBO-BO	Carra, 2004; Carra & Ricciardi, 2007
	NER96	Reggio Emilia - S. Claudio	p	LPP-MO	Accorsi et al., 1990a
	NER97	Rubiera - località Ca' di Pino - Cave Corradini	W, Wt, C	LPA-SGP-BO	Marchesini et al., 1998
	NER98	Casale di Rivalta	p, C	LPP-MO	Accorsi et al., 1990b
	NER99	Chiozza di Scandiano	S/F	OT	Evett and Renfrew, 1971
	NER100	Riccione - Via Berlinguer	p, C	LPA-SGP-BO	Gobbo, 2011
	NER101	Verucchio - Necropoli Lippi	p, W	LPA-SGP-BO	Marchesini & Marvelli, 2002c, 2002d
	NER102	Modena - Corso Duomo	S/F	LPP-MO	Marra 2014/2015; Bosi et al., 2019c
	NER103	Modena - via Castellaro	S/F	LPP-MO	Osti 2012/2013
	NER104	Modena - Palazzo Solmi	S/F	LPP-MO	Osti 2012/2013
	NER105	Modena - via Rismondo	S/F	LPP-MO	Osti 2012/2013
	NER107	Modena - ex Manifattura Tabacchi1	S/F	LPP-MO	Bosi et al. 2015
	NER108	Modena - via Nonatolana (Abitcoop)	S/F	LPP-MO	Bosi et al., 2015a
	NER109	Classe - Condotto idrico	S/F	LPP-MO	Triolo 2013/2014
	NER111	Comacchio - Santa Maria in Padovetere	p, npp, S/F, W, Ot	UniPD-PD	Beltrame et al., 2019
	NER114	Marzaglia - cava Corpus Domini	S/F	LPP-MO	Riso & Bosi, 2016
	NER115	Voghenza	S/F	LA-MC-CO	Rottoli & Castiglioni, 2011
	NER116	Miniera Perticara	W	LPP-MO	Benatti et al., 2016
	NER118	Nonantola - Selva Zena	p, S/F	LPP-MO	Rucco et al., in press
	NER119	Castelfranco - Mansio Forum Gallorum	S/F, C	LPP-MO	Bosi et al., 2019a
	NER120	Novi di Modena - Santo Stefano in Vicologno	S/F, C	LPP-MO	Benatti et al., 2018a
	NER121	Reggio Emilia - Piazza Vittoria	S/F	LPP-MO	Bosi et al., 2019b
	NER122	Monte Mauro	W	LPP-MO	Benatti et al., 2018b
	NER123	FG Lugo near site	p, npp	LPP-MO	Torri et al., 2019
	NER124	Modena - via Nonatolana	S/F	LPP-MO	Bosi et al., 2018
	NER125	S. Agata Bolognese	S/F	LPA-SGP-BO	Trocchi et al., 2014
	NER126	S. Lazzaro di Savena - via Caselle	S/F	LPA-SGP-BO	Marchesini et al., 2016
	NER127	Parma - viale Tanara	S/F	LPA-SGP-BO	Marchesini, 2013
	NER128	Carbo MC-1	C	LPP-MO	Benatti et al., 2018c
	NER129	Carbo MC-2	C	LPP-MO	Benatti et al., 2018c
	NER130	Carbo MC-3	C	LPP-MO	Benatti et al., 2018c
	NER131	Carbo MC-4	C	LPP-MO	Benatti et al., 2018c
	NER132	Carbo CS-1	C	LPP-MO	Benatti et al., 2018c
	NER133	Carbo CS-2	C	LPP-MO	Benatti et al., 2018c
	NER140	Malalbergo - Ponticelli	p, S/F, W, C	LPA-SGP-BO	Marchesini & Marvelli, 2018; Marchesini et al., 2018a, 2018b; Bianchini et al., 2019
	NER144	Faieto di Casina - Cortogno	S/F	UniBO-BO	Carra, 2012a
	NER110	Modena Campi-S2	p	LPP-MO	Bosi et al., 2015b
	NER113	San Lazzaro di Savena	p	LPA-SGP-BO	Vittori Antisari et al., 2016
	NER134	Poviglio - PVG N-S3	p, npp, cp	LPP-MO	Clò, 2022
	NER135	Poviglio - PVG C-S1	p, npp	LPP-MO	Clò, 2022
	NER136	Poviglio - PVG F-S2	p, npp	LPP-MO	Clò, 2022
	NER112	Stele Daunia del Museo di Cattolica	p	LPP-MO	Mercuri, 2019
	NER117	Sarcophagus of Piazza Grande	S/F	LPP-MO	Riso & Bosi, 2017
Region: Friuli Venezia Giulia
	NFV25	Aquileia - Ca' Baredi/Canale Anfora	p, S/F	LPA-SGP-BO	Borgna et al., 2022
	NFV26	Palù di Livenza - PaluON	p, npp, cp	LPP-MO	Zappa et al., 2023
	NFV1	Meduno - Sach di Sotto	S/F, C	LA-MC-CO	Castiglioni et al., 2003b; Rottoli & Castiglioni, 2009a
	NFV2	Montereale Valcellina	S/F, C	LA-MC-CO	Castiglioni et al., 1996; Corazza et al., 1998
	NFV3	Gradisca sul Cosa	S/F, C	LA-MC-CO	Castiglioni et al., 1996
	NFV4	Palù di Livenza	p, npp, cp, S/F, W, C	LA-MC-CO, LPP-CNR-IDPA-MI	Castelletti et al., 1992; Corti et al., 1997, 1998, 2001; Pini, 2004
	NFV5	Palse di Porcia	S/F, C	LA-MC-CO	Castiglioni et al., 1996
	NFV6	Bannia - Palazzine di Sopra	S/F, C	LA-MC-CO	Cottini & Rottoli, 2005
	NFV7	Valler	S/F, C	LA-MC-CO	Carugati, 1993, 1994; Carugati et al., 1996
	NFV8	Fagnigola	S/F, C	LA-MC-CO	Carugati, 1993, 1994; Carugati et al., 1996
	NFV9	Grotta dell'Edera	C	LTP-TO	Nisbet, 2000
	NFV10	Paularo di Misincinis	S/F, C	LA-MC-CO	Castiglioni & Rottoli, 2008
	NFV11	Forgaria - Castelraimondo	p, C	LPP-MO	Accorsi et al., 1992a
	NFV12	Povoletto - Castello della Motta	S/F, C	LA-MC-CO, LTP-TO	Nisbet & Rottoli, 2000
	NFV13	Riparo di Biarzo	C	LA-MC-CO	Castelletti et al., 1996c
	NFV14	Tumulo di Sant'Osvaldo	p	LPA-SGP-BO	Marchesini & Marvelli, 2011b
	NFV15	Variano	C	LA-MC-CO	Castiglioni, 2003b
	NFV16	Sammardenchia	S/F, C	LA-MC-CO	Rottoli, 1999a, 2005b
	NFV17	Pavia di Udine	S/F	LA-MC-CO	Pessina et al., 2004
	NFV18	Gradiscutta di Varmo	S/F, C	LA-MC-CO	Castiglioni et al., 2003c
	NFV19	Piancada	S/F, C	LA-MC-CO	Rottoli, 2005b
	NFV20	Aquileia - Ex Essiccatoio	S/F, W, C	LA-MC-CO	Maselli Scotti & Rottoli, 2007
	NFV21	Aquileia - Insulae quartieri nord	S/F, C	LA-MC-CO	Rottoli, 2001c
	NFV22	Aquileia - canale Anfora	S/F	LA-MC-CO	Rottoli, 2018
	NFV23	Trieste - piazzetta S. Lucia	S/F	LPA-SGP-BO	Marchesini et al., 2016
	NFV24	Trieste - Park S. Giusto	S/F	LPA-SGP-BO	Marchesini et al., 2016
Region: Lazio
	CLA70	Roma - Via de Lollis	p, npp	LPP-RM	Sadori & Masci, 2019
	CLA71	Roma - Via di Valle Santa nell'Agro Veientano	S/F, W	LPP-RM	Moricca et al., 2023
	CLA72	Santa Severa - Pyrgi - well	S/F	OT	Kody?dková et al., 2013
	CLA73	Santa Severa - Pyrgi - temples	C	LPP-RM	Coccolini & Follieri, 1980
	CLA74	Ostia Antica - PO1, PO2	p	LPP-RM, OT	Goiran et al., 2014; Sadori et al., 2016
	CLA75	Roma - Horti Lamiani	p, S/F, C	LPP-RM	Masi et al., 2023
	CLA76	Fidene	S/F, C	LPP-RM	Celant et al., 1998
	CLA77	Vulci - abitato	p, npp, S/F	LPP-MO	Shriver-Rice et al., 2023
	CLA78	Vulci - Necropoli dell'Osteria	p, S/F, C	LPA-SGP-BO	Marchesini et al., 2014
	CLA61	PALB 94 - 1E	p	LPP-MO	Guilizzoni and Oldfield, 1996; Mercuri et al., 2002, 2012b
	CLA1	Selva dei Muli	W	LPP-RM	Celant, 2011a
	CLA2	Casale Nuovo	S/F	CBME-MNAO-RM	Angle et al., 1993; Costantini & Costantini Biasini, 2007
	CLA3	Nettuno - Torre Astura	Wt	LPP-RM	Deguilloux et al., 2006
	CLA4	Sezze - Grotta Vittorio Vecchi	S/F	CBME-MNAO-RM	Costantini & Costantini Biasini, 2007
	CLA5	Privernum - Domus della Soglia Nilotica	p, S/F, C, Bk	LPP-RM	Sadori et al., 2010a
	CLA6	Minturno	p, npp	LPP-MO	Ferrari et al., 2013; Bellotti et al., 2016
	CLA7	Rieti - Cures Sabini	S/F	CBME-MNAO-RM	Costantini & Costantini Biasini, 1985, 1987a, 1988; Costantini 2002
	CLA8	Roma - Horti lucullani	p	LPP-RM	Giardini et al., 2006
	CLA9	Roma - Viminale	C	LPP-RM	Masi et al., 2009
	CLA10	Roma - Caserma Cadorna	S/F, C	LPP-RM	Sadori et al., 2008
	CLA11	Roma - Crypta Balbi	C	LTP-TO, OT	Fitt & Giorgi, 1990; Nisbet, 1990b
	CLA12	Roma - Foro di Cesare	S/F, W	LPP-RM	De Santis et al., 2010a, 2010b
	CLA13	Roma - Foro Romano - Carcer - Tullianum	S/F	LPP-RM	Pagnoux et al., 2013
	CLA14	Roma - Fori Imperiali - Templum Pacis	S/F, W, Ot	LPP-RM	Celant, 2001, 2002a, 2005
	CLA15	Roma - Fori Imperiali	S/F	CBME-MNAO-RM	Costantini & Giorgi, 2001, 2009; Costantini, 2002
	CLA16	Roma - Capitolium - Giardino Romano	S/F, W	LPP-RM	Celant & Minniti, 2008
	CLA17	Roma - Foro Romano - Sepolcreto Arcaico	S/F, W	LPP-RM	van Kampen et al., 2005
	CLA18	Roma - Palatino - Via Nova	C	LPP-RM	Masi et al., 2008
	CLA19	Roma - Palatino - NW area	W, Ot	LPP-RM	Celant, 2011b
	CLA20	Roma - Palatino - Tempio Magna Mater	S/F, W	LPP-RM	Coletti et al., 2006
	CLA21	Roma - Palatino - N area	S/F	LPP-RM	Motta, 2001
	CLA22	Roma - Sant'Omobono	S/F	CBME-MNAO-RM	Costantini & Costantini Biasini, 1989; Costantini, 2002
	CLA23	Roma - Colosseum	S/F	LPP-RM	Celant & Follieri, 1992; Follieri, 1975
	CLA24	Roma - Valle del Colosseo	p, S/F, W, Ot	LPP-RM	Celant & Magri, 1999
	CLA25	Roma - Arco di Costantino	S/F	LPP-RM	Celant & Altieri, 1995
	CLA26	Roma - Ss. Quattro Coronati	C, S/F	LPP-RM	Barelli et al., 2008; Masi et al., 2012; Moricca et al., 2018; Moricca, 2022
	CLA27	Roma - Testaccio - Nuovo Mercato	S/F, C, Ot	LAP-LE	Stellati et al., 2013a
	CLA28	Roma - Centocelle - Villa delle Terme	W	LPP-RM	Celant, 2007a
	CLA29	Roma - Centocelle - Villa della Piscina	S/F	LPP-RM	Celant, 2007b
	CLA30	Roma - Centocelle - Villa ad duas lauros	S/F, W	LPP-RM	Celant, 2007c
	CLA31	Roma - Centocelle - Area T. 505	S/F, W	LPP-RM	Celant, 2004; Larocca & Celant, 2004
	CLA32	Roma - Piscina di Torre Spaccata	S/F	CBME-MNAO-RM	Costantini & Biasini, 1984; Costantini, 2002
	CLA33	Roma - Torre Spaccata - Area T.25, T.25A	S/F	LPP-RM	Celant, 2008a, 2008b
	CLA34	Roma - Quadrato di Torre Spaccata	S/F, W	LPP-RM	Celant, 1995
	CLA35	Fiumicino - Le Cerquete - Fianello	W	LPP-RM	Celant, 2002b
	CLA36	Fiumicino - Lingua d'Oca	p, npp, cp, S/F, W, Wt, C	LPP-RM	Deguilloux et al., 2006; Di Rita et al., 2010, 2012
	CLA37	Roma - Osteria del Curato - Via Cinquefrondi	S/F, W	LPP-RM	Anzidei et al., 2007a, 2007b
	CLA38	Fiumicino - Portus	p, cp, S/F, Wt	LPP-RM	Sadori et al., 2010b, Mazzini et al., 2011, Pepe et al., 2013
	CLA39	Ostia Antica - Terme dei Cisiari	Wt	LPP-RM	Sadori et al., 2007
	CLA40	Lago Albano - Villaggio delle Macine	S/F	UniBO-BO	Carra et al., 2007
	CLA41	Allumiere - La Fontanaccia	S/F, C	LPP-RM	Sadori & Susanna, 2005
	CLA42	Anguillara Sabazia - La Marmotta	S/F, W, C, T, Ot	LA-MC-CO	Rottoli, 1993; Rottoli & Fugazzola Delpino, 2000; Rottoli, 2002; Beccaccioli et al., 2023; Caruso Fermé et al., 2023; Mazzucco et al., 2022; Fugazzola Delpino & Mauro, 2012; Fugazzola Delpino & Tinazzi, 2010; Fugazzola Delpino & Mineo, 1995
	CLA43	Anguillara Sabazia - Mura de Santo Stefano	S/F, C	CBME-MNAO-RM, OT	Costantini et al., 1983; van de Noort et al., 2009
	CLA44	S. Angelo Romano - Grotta dello Sventatoio	S/F	CBME-MNAO-RM	Costantini & Costantini Biasini, 2007
	CLA45	Veio - Piano di Comunità	S/F, W	LPP-RM	Celant, 2009
	CLA46	Santa Severa - Castello	S/F	LPP-RM	Susanna, 2013
	CLA47	Tivoli - Villa Adriana	ph, C	LPP-RM	Giardini et al., 2006
	CLA48	Lunghezzina	W	LPP-RM	Anzidei et al., 2003
	CLA49	Isola Farnese	S/F, W	LPP-RM	Celant, 2003
	CLA50	Montalto di Castro - Chiesa di San Sisto	W	LPP-RM	Sadori & Sabato, 2009
	CLA51	Lago di Mezzano	Wt, C	LPP-RM	Follieri et al., 1977; Sadori, 1993a; Sadori et al., 2004
	CLA52	Lago di Bolsena - Gran Carro	S/F	CBME-MNAO-RM, LPP-RM, OT	Costantini & Costantini Biasini, 1987b, 1995, 1997a; Costantini, 2002; Hopf, 1995; Fundurulic et al., 2022
	CLA53	Valentano - Santa Maria	S/F, C	LPP-RM	Masi et al., 2009; Sadori et al., 2013
	CLA54	Valentano - Rocca Farnese	p, S/F, C	LPP-RM	Sadori et al., 2013
	CLA55	Lago di Bolsena - Isola Bisentina	Wt	LPP-RM	Calderoni et al., 1996
	CLA56	Blera - Le Pozze	S/F	CBME-MNAO-RM	Costantini & Giorgi, 1987; Costantini, 2002
	CLA57	Tarquinia	C, S/F	LA-MC-CO	Castelletti, 1986; Rottoli, 1997c, 2001d, 2005c
	CLA58	Tarquinia - Palazzo Vitelleschi	S/F	OT	Clark et al., 1989
	CLA59	Mazzano Romano - Mola di Monte Gelato	S/F	OT	Giorgi, 1988, 1997
	CLA60	Vacone - Villa d’Orazio	S/F, C	RH-UCL-UK	Rowan 2017; Robinson and Rowan 2016
	CLA68	Gabii	S/F, C	LPP-RM, OT	Motta, 2016; Evans et al., 2019
	CLA64	PNEM94-1B	p	LPP-MO	Guilizzoni and Oldfield, 1996; Mercuri et al., 2002, 2012b
	CLA65	Garigliano Delta - P1,P2,P3	p	LPP-MO	Bellotti et al. 2016
	CLA66	Lago di Mezzano (core LMZ-B)	p, cp	LPP-RM	Sadori, 2018
	CLA69	San Felice Circeo - wine amphorae	p, Ot	LPP-RM	Chassouant et al., 2022
Region: Liguria
	NLI1	Alpe di Vobbia	C	LPA-GE	Montanari, 1999
	NLI2	Mogge di Ertola	p, npp, cp, S/F, W, C	LPA-GE	Guido et al., 2003, 2013; Menozzi et al., 2010
	NLI3	Genova - Piazza Caricamento	S/F, C, T	MAF-SV	Arobba et al., 2013a
	NLI4	Genova - Porto Franco	W, T	LA-MC-CO, OT	Abbate Edlmann e Giachi, 1996; Castelletti et al., 1996a
	NLI5	Genova - Piazza Brignole	S/F, W	MAF-SV, UniTO-TO	Arobba & Caramiello, 2010a
	NLI6	Genova - San Lorenzo	S/F, C, Ot	LA-MC-CO	Castelletti et al., 1996b
	NLI7	Genova - Piazza delle Erbe	p	LPA-GE	Montanari, 1996a, 1996b
	NLI8	Genova - Foce Torrente Bisagno	p, S/F, W, C	MAF-SV, UniTO-TO	Cornara et al., 1996; Arobba & Caramiello, 2010b
	NLI9	Castellaro di Uscio	S/F, C	LTP-TO	Nisbet, 1990a
	NLI10	Castellaro di Camogli	p	LPA-GE	Braggio et al., 1982
	NLI11	Golfo Dianese	p, W, Ot	MAF-SV	Arobba et al., 1999a
	NLI12	Imperia - Foce Torrente Prino - Porto Maurizio	p, S/F, W, Wt, C	MAF-SV, UniTO-TO	Arobba & Caramiello, 2010c
	NLI13	Ventimiglia - Battistero	S/F, C	MAF-SV	Arobba, 2001
	NLI14	Albintimilium (Ventimiglia)	p, S/F, C, T	MAF-SV	Arobba et al., 1997-1998, 2005a, 2005b
	NLI15	Val Lagorara	p, C	LTP-TO, OT	Branch, 2002; Nisbet, 2002b
	NLI16	Zignago - Loc. Pieve	S/F	LA-MC-CO	Negri, 1991; Castiglioni & Rottoli, 2010c
	NLI17	Sarzana - Sant'Andrea	S/F, W	LA-MC-CO	Castelletti, 1975b
	NLI18	Luni - Ortonovo	S/F, C	LA-MC-CO	Castelletti, 1977
	NLI19	Luni - Porta Occidentale	S/F, C, Ot	LA-MC-CO	Rottoli, 2001b
	NLI21	Bric Tana	S/F, C	LTP-TO	Nisbet & Scaife, 1998
	NLI22	Badia di Tiglieto	C	LPA-GE	Ferrari Fontana et al., 2008
	NLI23	Varazze - Leudo del Mercante	W	MAF-SV	Arobba & Martino, 1999
	NLI24	Albisola Marina - Via Isola Well	S/F	MAF-SV, UniTO-TO	Arobba et al., 2013b
	NLI25	Savona - Via Aonzo Well	S/F	MAF-SV, UniTO-TO	Arobba et al., 2013b
	NLI26	Priamar - Palazzo della Loggia	S/F, C	LA-MC-CO	Cottini & Rottoli, 2001
	NLI27	Savona - Legino - Villette	S/F, C	MAF-SV, UniTO-TO	Arobba et al., 2013c
	NLI28	Vada Sabatia (Vado Ligure)	p, S/F, Wt, Bk	MAF-SV, UniTO-TO	Arobba et al., 2013d
	NLI29	Bergeggi - Grotta marina di Bergeggi	S/F, M	MAF-SV	Arobba & Caramiello, 2006a, 2006b
	NLI30	Castellaro di Bergeggi	S/F, C	MAF-SV, UniTO-TO	Arobba & Caramiello, 2009a
	NLI31	Grotta del Sanguineto o della Matta	S/F, M	MAF-SV	Arobba & Vicino, 2002
	NLI32	Arma dell'Aquila - Orco Feglino	p, S/F, C, M	MAF-SV, UniTO-TO	Arobba et al., 1987; Arobba & Caramiello, 2006a, 2006b
	NLI33	Riparo di Pian del Ciliegio	p, S/F, C	MAF-SV, UniTO-TO	Arobba & Caramiello, 2009b
	NLI34	Sant'Antonino di Perti	p, S/F, C	LA-MC-CO, MAF-SV	Arobba & Murialdo, 1986, 2001; Castiglioni, 1992, 2001
	NLI36	San Sebastiano di Perti	S/F, C	MAF-SV	Arobba & Vicino, 2003
	NLI20	Riparo dell'Alpicella	p, S/F, C	MAF-SV	Arobba & Caramiello, 2006a
	NLI35	Castello Locella	S/F, C	LA-MC-CO, MAF-SV, UniTO-TO	Arobba et al., 2004
	NLI37	Chiesa di Sant'Eusebio di Perti	p, T	MAF-SV, UniTO-TO	Arobba et al., 2003a
	NLI38	Finale Ligure - Pieve del Finale	S/F	MAF-SV	Arobba & Murialdo, 1996
	NLI39	Finalborgo - Piazza Santa Caterina	S/F, C, M, T	MAF-SV, UniTO-TO	Arobba & Caramiello, 2006a, 2006b; Arobba et al., 2003b
	NLI40	Arene Candide	p, ph, S/F, C, M	LA-MC-CO, LTP-TO, MAF-SV, OT	Evett & Renfrew, 1971; Biagi & Nisbet, 1986; Arobba et al., 1996, 1999b; Branch, 1997; Nisbet 1997c, 1997d, 2006, 2008; Castelletti & Castiglioni, 1999; Arobba & Vicino, 2003; Arobba et al., 2017
	NLI41	Pietra Ligure - Castellaro di Monte Trabocchetto	S/F	MAF-SV, UniTO-TO	Arobba et al., 2003c
	NLI42	Savona - Arma di Nasino	S/F, M	MAF-SV, UniTO-TO	Arobba & Caramiello, 2006a, 2006b
	NLI43	Albenga - Via Pontelungo	S/F, C	LA-MC-CO	Rottoli & Castiglioni, 2011
	NLI44	Chiavari - necropoli	p, C	LPA-GE	Guido et al., 2004
	NLI45	Genova - S.Maria in Passione	p, C	LPA-GE	Cornara et al., 1996
	NLI46	Genova - P.za della Vittoria	p, C	LPA-GE	Cornara et al., 1996
	NLI47	Pian delle Groppere	p, C	LPA-GE	Guido et al., 2003
	NLI48	Catunea Guasca (Statale, Né, Genova)	p, C	LPA-GE	Spadea et al., 2014
	NLI50	Punta Mesco cape	p, cp, C	LPA-GE, OT	Pescini et al., 2018
	NLI49	Albisola Marina	p, S/F	MAF-SV, UniTO-TO	Arobba et al., 2016
Region: Lombardia
	NLO1	Lovere - Via Decio Celeri	S/F	LA-MC-CO	Poggiani Keller et al., 2006a; Castiglioni et al., 2008
	NLO2	Lovere - Via Martinoli	S/F, C, Ot	LA-MC-CO	Cottini, 1998
	NLO3	Casazza - Loc. Brolo	S/F, C	LA-MC-CO	Castiglioni, 2005a
	NLO4	Casale di Albino	p, cp	LPP-CNR-IDPA-MI	Ravazzi, 2000
	NLO5	Bergamo - Via degli Orti	S/F, C, Ot	LA-MC-CO	Castiglioni et al., 2007
	NLO6	Bergamo - Palazzo Podestà	p, npp, cp, S/F, C	LPP-CNR-IDPA-MI	Castellano et al., 2012a; Pini et al., 2013b, 2016; Ravazzi et al., 2020
	NLO7	Bergamo - Duomo	p, npp	LPP-CNR-IDPA-MI	Chiesa & Pini, 2008; Ravazzi et al., 2020
	NLO8	Entratico - Buca del Corno	S/F	LA-MC-CO	Castelletti, 1972
	NLO9	Levate - Loc. Roggia Colleonesca	S/F, Ot	LA-MC-CO	Rottoli & Castiglioni, 2011
	NLO10	Verdello - Loc. Colabiolo	S/F, C	LA-MC-CO	Castiglioni et al., 1998a, 2003a
	NLO11	Pescarzo	S/F, C, Ot	LA-MC-CO	Castiglioni et al., 1998b, 1999a
	NLO12	Valcamonica - Cemmo	p	LPP-CNR-IDPA-MI	Poggiani Keller et al., 2005
	NLO13	Ossimo Anvoìa (OS4)	C	SVAL-NA	Allevato et al., 2013
	NLO14	Breno - Santuario di Minerva	S/F, C, Ot	LA-MC-CO	Castiglioni & Rottoli, 2010a
	NLO15	Laghetti del Crestolo	p, C	LTP-TO, OT	Nisbet, 1997b; Scaife, 1997
	NLO16	Vaiale	C	LTP-TO	Biagi & Nisbet, 2008
	NLO17	Gavardo - Monte Covolo	S/F, C	LA-MC-CO, OT	Pals & Voorrips, 1979; Poggiani Keller et al., 2002
	NLO18	Nave	S/F, C, Ot	LA-MC-CO	Rottoli, 1987
	NLO19	Brescia - S. Giulia	S/F, C, Ot	LA-MC-CO	Castiglioni et al., 1999b; Castiglioni & Rottoli, 2005, 2018c
	NLO20	Manerba - Riparo Valtenesi	S/F, C	LTP-TO, OT	Colledge, 2007; Nisbet & Barfield, 2007
	NLO22	Brescia - Capitolium	S/F, C	LA-MC-CO	Castelletti, 1987; Castiglioni et al., 2014a, 2014b, 2014c, 2014d
	NLO23	Brescia - Via Alberto Mario	S/F, C	LA-MC-CO	Castelletti & Maspero, 1988
	NLO24	Brescia - San Polo	S/F, C	LA-MC-CO	Poggiani Keller et al., 2006b; Castiglioni et al., 2008
	NLO25	Chiari - Piazza Zanardelli	S/F, C	LA-MC-CO	Breda et al., 2011
	NLO26	Sirmione - Via Antiche Mura, 11	S/F	LA-MC-CO	Rottoli, 1998
	NLO27	Desenzano - Loc. Faustinella - S. Cipriano	S/F, C, Ot	LA-MC-CO	Castiglioni & Rottoli, 2007a
	NLO29	Manerbio - Cascina Trebeschi	S/F, C, Ot	LA-MC-CO	Castiglioni & Rottoli, 2010b
	NLO30	Isorella	S/F, C	LTP-TO	Starnini et al., 2000
	NLO31	Monte Caslè - Ramponio Verna	S/F, C	LA-MC-CO	Uboldi et al., 2014
	NLO32	Ponte Lambro - Loc. Schieppo	S/F, C	LA-MC-CO	Madella, 1993
	NLO33	Como - Via Benzi	S/F, C, Ot	LA-MC-CO	Castiglioni & Rottoli, 2006
	NLO34	Como - Ca' Morta	S/F, C	LA-MC-CO	Castelletti, 1978, 1983
	NLO35	Como - Via Tito Livio	S/F, C	LA-MC-CO	Castiglioni & Cottini, 1999
	NLO36	Montano Lucino	C	LA-MC-CO	Biagi et al., 1986
	NLO37	Mariano Comense - Via T. Grossi	S/F, C, Ot	LA-MC-CO	Castiglioni et al., 1999c
	NLO38	Ostiano	S/F, C	LTP-TO	Nisbet, 1995
	NLO39	Cremona - San Lorenzo	S/F	LA-MC-CO	Rottoli & Castiglioni, 2011
	NLO40	Cremona - Piazza Marconi	S/F, W, Wt, C	LA-MC-CO	Castiglioni & Rottoli, 2017, 2018a
	NLO41	Piadena - San Paolo Ripa d'Oglio	S/F	LA-MC-CO	Rottoli, 1987
	NLO42	Castellaro del Vhò di Piadena	p, cp, S/F, W, C	LA-MC-CO, LPP-CNR-IDPA-MI	Castelletti & Maspero, 1992; Rottoli, 1997a, 2001a; Bianchi et al., 2001; Ravazzi & Valsecchi, 2001
	NLO43	Calvatone	S/F, C, Ot	LA-MC-CO	Rottoli, 1996a, 1996b
	NLO44	Monte Barro	S/F, C, Ot	LA-MC-CO	Castelletti & Castiglioni, 1991; Castiglioni et al., 2001
	NLO46	Roverbella	S/F, C	LA-MC-CO	Castiglioni & Cottini, 2005a
	NLO47	Levata di Curtatone	S/F	UniBO-BO	Carra & Beltrani, 2007
	NLO48	Mosio di Acquanegra sul Chiese	S/F	LA-MC-CO, LTP-TO	Nisbet, 1985; Castelletti et al., 1987
	NLO49	Casatico di Marcaria	S/F, C	LA-MC-CO, LTP-TO	Nisbet, 1985; Mottes et al., 2010
	NLO51	Rivarolo Mantovano	S/F, C	LA-MC-CO	Castelletti, 1984a; Castelletti & Maspero, 1992
	NLO52	Legnano - Via Pietro Micca	S/F, C, Ot	LA-MC-CO	Castelletti & Motella De Carlo, 1990
	NLO53	Trezzo - Cascina San Martino	S/F, W, C, Ot	LA-MC-CO	Castiglioni & Rottoli, 2012a; Rottoli & Castiglioni, 2012
	NLO54	Inveruno	S/F, C, Ot	LA-MC-CO	Cottini & Rottoli, 2000
	NLO55	Milano - Cortile dell'Università Cattolica	p, S/F, Ot	LA-MC-CO, LPP-MO	Maspero & Rottoli, 2005; Mercuri, 2005; Rottoli, 2005a
	NLO56	Milano - Giardino Ospedale Maggiore	p, S/F	LA-MC-CO, LPP-MO	Bosi et al., 2012b
	NLO57	Lomello - Villa Maria	S/F, C	LTP-TO	Nisbet, 1987b
	NLO58	Lomello - via Gallerina	S/F	LA-MC-CO	Castelletti, 1975a
	NLO61	Isolino di Varese	S/F, W, C	LA-MC-CO	Castiglioni & Rottoli, 2000; Banchieri & Rottoli, 2009
	NLO62	Pizzo di Bodio	S/F, C	LA-MC-CO	Castelletti & Madella, 1994; Castiglioni & Cottini, 1997, 2000a
	NLO63	Angera	S/F, W, C, Ot	LA-MC-CO	Castelletti, 1985; Rottoli, 1995; Rottoli & Castiglioni, 2011
	NLO64	Sesto Calende	S/F, W, C, T, Ot	LA-MC-CO	Castiglioni et al., 2000
	NLO65	Lagozza di Besnate	S/F, C	LA-MC-CO	Castelletti, 1976
	NLO66	Arsago Seprio - Loc. S. Ambrogio	S/F, C, Ot	LA-MC-CO	Motella De Carlo, 1990
	NLO59	San Bartolomeo de Castelaz	S/F, C	LA-MC-CO	Castiglioni, 2009
	NLO67	Teglio - Meden	S/F	LA-MC-CO	Castiglioni & Rottoli 2015
	NLO69	Calcinate - loc. Villa Passa	S/F	LA-MC-CO	Castiglioni & Rottoli, 2016
	NLO70	Cavernago	S/F	LA-MC-CO	Castiglioni & Rottoli, 2016
	NLO72	Volta Mantovana	S/F, C	LPP-MO	Bosi et al., 2015c
	NLO73	Mantova - Palazzo Te	p	LPP-MO	Bosi et al., 2018
	NLO74	Sabbioneta - Palazzo Giardino	p	LPP-MO	Torri et al., 2018
	NLO75	Combolo	S/F	LA-MC-CO	Castiglioni & Rottoli, 2015
	NLO76	Calcinate - loc. Campo Musna	S/F	LA-MC-CO	Castiglioni & Rottoli, 2016a
	NLO77	Teglio - Municipio	S/F	LA-MC-CO	Castiglioni & Rottoli, 2015
	NLO78	Teglio - via Roma	S/F	LA-MC-CO	Castiglioni & Rottoli, 2015
	NLO79	Cislago	S/F	LA-MC-CO	Rottoli & Castiglioni, 2015a; Castiglioni & Rottoli, 2015b
	NLO80	Calcinate - loc. Villa Passa	S/F	LA-MC-CO	Castiglioni & Rottoli, 2016a
	NLO82	Tosina di Monzambano	p, cp	OT	Zanon, 2014
	NLO81	Bande di Cavriana	p	OT	Zanon et al., 2019
	NLO21	Polpenazze del Garda - Lucone D	p, npp, cp, S/F, C	IPNA-CH, LPP-CNR-IDPA-MI	Perego et al., 2010; Badino et al., 2011; Baioni et al., 2011; Perego & Jacomet, 2013; Furlanetto, 2013
	NLO28	Desenzano del Garda - Lavagnone	p, npp, cp, S/F	IPNA-CH, LPP-CNR-IDPA-MI	Arpenti et al., 2004; de Marinis et al., 2005; Perego et al., 2007, 2012; Perego, 2011; Perego & Jacomet, 2013
	NLO45	Castellaro Lagusello	p, npp, cp, S/F	LPP-CNR-IDPA-MI, UniBO-BO	Carra & Cattani, 2002; Dal Corso et al., 2013
	NLO50	Forcello di Bagnolo San Vito	p, npp, S/F, C	LA-MC-CO, LPP-CNR-IDPA-MI	Castelletti & Rottoli, 1986; Zanon et al., 2010; Fredella et al., 2011; Ravazzi et al., 2011; Castellano et al., 2012b, 2017
	NLO60	Piana di Bondo	p, npp, cp	LPP-CNR-IDPA-MI	Pini et al., 2001; Pini & Ravazzi, 2009
	NLO68	Lago di Como - Piazza Verdi	p, cp, S/F, C	OT	Martinelli et al., 2017
	NLO71	Evangelistary cover ‘Pace di Chiavenna’	p	OT	Martinelli et al., 2019
Region: Marche
	CMA1	Senigallia	S/F	UniBO-BO	Lepore et al., 2012
	CMA2	Madonna del Piano	S/F	UniBO-BO	Carra, 2010a
	CMA3	Suasa	S/F	UniBO-BO	Carra, 2010b
	CMA4	Conelle di Arcevia	S/F, C	LAP-LE	Fiorentino, 1999a
	CMA5	Monte Torto di Osimo	C	PL-BIO-FI	Abbate Edlmann et al., 2001
	CMA6	Maddalena di Muccia	C	LAP-LE	Manfredini et al., 2005
	CMA7	Pieve di Carpegna	S/F	LPP-MO	Provesi, 2017/2018
Region: Molise
	CMO1	Arcora	S/F	OT	Barker, 1995
	CMO2	D85 - Santa Maria in Civita	S/F	OT	Webley, 1980
	CMO3	Gerione	S/F	UniBO-BO	Carra, 2010c
	CMO4	Oratino - La Rocca	S/F, C	LAP-LE	D’Oronzo & Fiorentino, 2008a, 2010
	CMO5	San Vincenzo al Volturno	S/F, W, Wt, C	LAP-LE	Carannante et al., 2007, 2008
	CMO6	Colle Castellano	S/F	OT	Hodges et al., 2006
Region: Piemonte
	NPI1	Casalnoceto - Cascina Cascinetta	p	UniTO-TO	Venturino Gambari et al., 1993
	NPI2	Mombello Monferrato	S/F, C	LA-MC-CO	Castelletti & Motella De Carlo, 2006
	NPI3	Casalnoceto	S/F, C	LA-MC-CO	Castelletti & Motella De Carlo, 1998a
	NPI4	Villa del Foro	p	MAF-SV, UniTO-TO	Arobba & Caramiello, 1998a
	NPI5	Solero - Cascina Urbana	p, C	MAF-SV, UniTO-TO	Arobba & Caramiello, 1998a
	NPI6	Frascaro	S/F, C	LA-MC-CO	Motella De Carlo, 2001; Motella De Carlo & Gambari, 2004
	NPI7	Pozzolo Formigaro	p, Ot	MAF-SV, UniTO-TO	Arobba & Caramiello, 1998a
	NPI8	Cassine - Loc. Noceto	p	MAF-SV, UniTO-TO	Arobba & Caramiello, 1998a
	NPI9	Castello d'Annone	S/F, C	LA-MC-CO	Castelletti & Motella De Carlo, 1998a; Motella De Carlo & Venturino Gambari, 2004
	NPI10	Cerrione	S/F, C, Ot	LA-MC-CO	Castiglioni et al., 2011a
	NPI11	Alba - Corso Europa	S/F, W, C	LA-MC-CO	Motella De Carlo & Venturino Gambari, 2004
	NPI12	Alba - Corso Langhe	S/F, C	LA-MC-CO	Motella De Carlo & Venturino Gambari, 2004
	NPI13	Alba - Le Ginestre	p	MAF-SV, UniTO-TO	Caramiello et al., 2001a
	NPI14	Alba - Via Vernazza	S/F, C	LA-MC-CO	Castelletti & Motella De Carlo, 1999; Castiglioni & Rottoli, 2013
	NPI15	Alba - Valle Tanaro	p	UniTO-TO	Caramiello & Zeme, 1995
	NPI16	Alba - Chiesa di San Giuseppe	S/F, C	LA-MC-CO	Motella De Carlo, 2002a
	NPI17	Santo Stefano Belbo	p	UniTO-TO	Caramiello & Zeme, 1992
	NPI18	Pollenzo	p	MAF-SV, UniTO-TO	Caramiello et al., 2004
	NPI19	Cherasco - Castello di Manzano	p, S/F, C	LA-MC-CO, UniTO-TO	Motella De Carlo, 1996; Caramiello & Potenza, 1998; Castelletti & Motella De Carlo, 1998b; Castiglioni & Rottoli, 2013
	NPI20	Augusta Bagiennorum (Bene Vagienna)	p, S/F, C	MAF-SV, UniTO-TO	Caramiello et al., 2013
	NPI21	Valgrana	S/F, C	LA-MC-CO	Motella De Carlo & Venturino Gambari, 2004
	NPI22	Cuneo - Chiostro di San Francesco	p	MAF-SV, UniTO-TO	Arobba & Caramiello, 1998b
	NPI23	Mondovì - Breolungi	S/F, C	LA-MC-CO	Motella De Carlo, 2001
	NPI24	Mondovì - Montaldo	p, S/F, C	LTP-TO, MAF-SV	Arobba, 1991; Nisbet, 1991a
	NPI25	Peveragno - Loc. Castelvecchio	p, S/F, C	LA-MC-CO, UniTO-TO	Motella De Carlo, 1995; Caramiello & Potenza, 1998
	NPI26	Chiomonte - La Maddalena	C	LTP-TO	Nisbet, 2002a
	NPI27	Collegno	S/F, W, C, T	LA-MC-CO	Castiglioni et al., 2004
	NPI28	Balm'Chanto	p, S/F, W, C	LTP-TO	Nisbet, 1987a
	NPI29	Pinerolo - Doma Rossa	S/F, C, Ot	LA-MC-CO	Motella De Carlo, 2006
	NPI30	Vercelli	S/F, C	LTP-TO	Nisbet, 1997a
	NPI31	Trino Vercellese	p, S/F, W, C	LPP-MO, LTP-TO, MAF-SV, UniTO-TO	Caramiello et al., 1999; Accorsi et al., 1999a; Nisbet, 1999a
	NPI32	Mergozzo	Wt, C, T, Ot	LA-MC-CO	Castiglioni & Rottoli, 2016
Region: Puglia
	SPU1	Barletta - Madonna del Petto	S/F, C	LAP-LE	Fiorentino, 1996a, 1998a
	SPU2	Canosa - Chiancone	S/F, C	LAP-LE	Fiorentino et al., 2013
	SPU3	Canosa - Palata 1, 2	S/F, C	LAP-LE	Radina et al., 2011
	SPU4	Pulo di Molfetta - Ex-fondo Azzollini	S/F, C	LAP-LE	Fiorentino et al., 2000; Fiorentino & Primavera, 2007; Primavera & Fiorentino, 2011
	SPU5	Giovinazzo - Piazza S. Salvatore	S/F, C	LAP-LE	Fiorentino, 1998a
	SPU6	Grotta di Cala Colombo	S/F	CBME-MNAO-RM	Castelletti et al., 1987; Costantini & Stancanelli, 1994; Costantini, 2002
	SPU7	Minervino Murge	W	LAP-LE	Stellati, 2007
	SPU8	Minervino Murge - Masseria Caterina	S/F, C	LAP-LE	Radina et al., 2012
	SPU9	Minervino Murge - Le Chianche	S/F, C	LAP-LE	Radina et al., 2012
	SPU10	Grotta di Cala Scizzo	S/F	CBME-MNAO-RM	Costantini, 1984; Costantini & Costantini Biasini, 1986; Costantini & Stancanelli, 1994; Costantini, 2002
	SPU11	Scamuso	S/F	CBME-MNAO-RM	Costantini & Costantini Biasini, 1986; Costantini, 1987; Costantini et al., 1994, 1997; Costantini, 2002
	SPU12	Modugno - Balsignano	S/F, C	LAP-LE	Fiorentino et al., 2000; Fiorentino & Muntoni, 2002; Fiorentino et al., 2003
	SPU13	Mola di Bari - Castello Angioino	S/F, C	LAP-LE	D'Oronzo & Fiorentino, 2012
	SPU14	Spinazzola - Corluva	S/F, C	LAP-LE	Radina et al., 2012
	SPU15	Bari - Madonna delle Grazie	S/F	CBME-MNAO-RM	Costantini, 1984; Costantini & Stancanelli, 1994; Costantini, 2002
	SPU16	Bari - Le Macchie	S/F	CBME-MNAO-RM	Costantini, 1984; Coppola & Costantini, 1987; Costantini, 2002
	SPU17	Monopoli - Piazza Palmieri	S/F, C	LAP-LE	Fiorentino, 1996b, 1998a
	SPU18	Monopoli - Grotta delle Mura	S/F, C	LAP-LE	Fiorentino, 1998b
	SPU19	Vagnari	C	LAP-LE	Fiorentino et al., 2012
	SPU20	Egnazia	S/F, C	LAP-LE	Stellati & Fiorentino, 2011; Stellari et al., 2013b
	SPU21	Torre Canne	S/F	CBME-MNAO-RM	Coppola & Costantini, 1987; Costantini, 2002
	SPU22	Cisternino - Castelluccio	S/F, C	LAP-LE	D'Oronzo, 2011
	SPU23	Grotta S. Maria di Agnano	S/F, C	LAP-LE	Fiorentino, 1998b, 2012; Fiorentino et al., 2000
	SPU24	Fontanelle	S/F	CBME-MNAO-RM	Coppola & Costantini, 1987; Costantini, 2002
	SPU25	Torre Santa Sabina	S/F	LAP-LE	Fiorentino, 1996c
	SPU26	Grotta Sant'Angelo di Ostuni	S/F	CBME-MNAO-RM	Costantini, 1991; Costantini & Stancanelli, 1994; Costantini, 2002
	SPU27	S. Vito dei Normanni - Castello d'Alceste	C	LAP-LE	D'Oronzo, 2011
	SPU28	Sant'Anna d'Oria	S/F, C, Ot	LA-MC-CO	Castiglioni & Rottoli, 2007b
	SPU29	Oria - Monte Papalucio	S/F, C	LAP-LE	Fiorentino, 2008; D'Oronzo et al., 2010; Primavera et al., 2019
	SPU30	Miniera della Defensola	S/F, C	LAP-LE	Fiorentino, 1996d, 2005a
	SPU31	Grotta Scaloria	C	LAP-LE	D'Oronzo & Fiorentino, in press
	SPU32	Fiorentino	S/F, C	OT	Ruas, 2013
	SPU33	Coppa Nevigata	S/F, C	LAP-LE	Fiorentino, 1998a; Caldara et al., 2003; D'Oronzo & Fiorentino, 2010; Fiorentino & D'Oronzo, 2012
	SPU34	Arpi - Loc. Montarozzi	p	LPP-MO	Accorsi et al., 1995a
	SPU35	Torre di Montecorvino	S/F, C	LAP-LE	Giuliani et al., 2009
	SPU36	Foggia - Ex-Ippodromo	S/F, C	LAP-LE	D'Oronzo & Fiorentino, 2006
	SPU37	Foggia - Pantano	S/F, C	LAP-LE	Caracuta, 2011a; Caracuta & Fiorentino, 2012
	SPU38	Foggia - San Lorenzo in Carminiano	S/F, C	LAP-LE	Corvino, 2007; Caracuta, 2011a; Caracuta & Fiorentino, 2012
	SPU39	Ripa Tetta	S/F	CBME-MNAO-RM	Costantini & Tozzi, 1987; Costantini, 2002
	SPU40	Monte San Vincenzo	S/F	LAP-LE	D'Oronzo et al., 2008
	SPU41	Monte Calvello	S/F, C	LAP-LE	D'Oronzo et al., 2008
	SPU42	Ascoli Satriano - Faragola	S/F, C	LAP-LE	Caracuta & Fiorentino, 2009, 2011; Fiorentino et al., 2010a; Caracuta, 2011b; Caracuta et al., 2012
	SPU43	Ascoli Satriano - Loc. Giarnera Grande	p	LPP-MO	Accorsi et al., 1995a
	SPU44	Lecce - Via Adua	S/F, C	LAP-LE	Colaianni, 2012
	SPU45	Lecce - Piazza Castromediano	S/F, C	LAP-LE	Primavera et al., 2012
	SPU46	Lecce - Chiesa di Santa Irene	S/F, C	LAP-LE	Colaianni, 2012
	SPU47	Lecce - Castello Carlo V	S/F, W, C	LAP-LE	Grasso, 2012
	SPU48	Lecce - Vico dei sotterranei	S/F, C	LAP-LE	Colaianni, 2012
	SPU49	Lecce - Palazzo Vernazza	S/F, C	LAP-LE	Colaianni, 2012
	SPU50	Lecce - Piazzetta Epulione	S/F, C	LAP-LE	Primavera et al., 2012
	SPU51	Lecce - Caserma Roasio	S/F, W, C	LAP-LE	Caprino et al., 2007
	SPU52	Cavallino	S/F, C	LAP-LE	Fiorentino & Colaianni, 2005
	SPU53	Melendugno - Roca Vecchia	S/F, C, Bk, Ot	LAP-LE	Pagliara et al., 2007; Primavera, 2011, 2013; Primavera & Fiorentino, 2012
	SPU54	Apigliano - Martano	S/F, C	LAP-LE	Fiorentino, 1999b; Grasso & Fiorentino, 2009
	SPU55	Carpignano Salentino	S/F	LAP-LE	Primavera, 2008; Fiorentino & Primavera, 2009
	SPU56	Nardò - Serra Cicora	S/F, C, Ot	LA-MC-CO	Rottoli, 2011
	SPU57	Torre Sabea	S/F	CBME-MNAO-RM	Costantini, 1991; Costantini & Stancanelli, 1994; Costantini, 2002; Costantini et al., 2003
	SPU58	Grotta dei Cervi	S/F, C	LAP-LE	Fiorentino et al., 2008
	SPU59	Alezio - Tomba di Via Perella	S/F, C	LAP-LE	Colaianni, 2008
	SPU60	Vaste - Piazza Dante	S/F, C	LAP-LE	Marinò, 2007; Solinas, 2008
	SPU61	Supersano - Loc. Scorpo	S/F, W, C	LAP-LE	Fiorentino, 2004; Grasso & Fiorentino, 2010; Grasso, 2011, 2012; Arthur et al., 2012
	SPU62	Salve - Macchie Don Cesare	C	LAP-LE	Aprile et al., 2012
	SPU63	Punta Rondinella	S/F, C	LAP-LE	Fiorentino, 1998a
	SPU64	Taranto - San Domenico	S/F, C	LAP-LE	Fiorentino, 1999c; Fiorentino et al., 2000
	SPU65	Terragne	p, S/F, C	LAP-LE, LPP-MO	Fiorentino 1995, 1998a; Accorsi et al. 1995b, 1997b
	SPU66	Sava - Paretone dei Greci	C	LAP-LE	Stranieri et al., 2009; Grasso et al., 2011
	SPU67	Torre Castelluccia	S/F	LPP-RM	Sadori, 1993b
	SPU75	Lago Alimini Piccolo	p, cp	LPP-RM	Di Rita and Magri, 2009
	SPU76	Lago Battaglia (core BAT1)	p, cp	OT	Caroli and Caldara, 2007
Region: Sardegna
	SSA1	Selargius - Canelles	S/F	CCB-CA	Ucchesu, 2014a
	SSA2	Nora	p, npp, cp, S/F, C	LPA-GE, UniPD-PD	Montanari, 2003; Miola et al., 2009
	SSA3	Su Carroppu	S/F	CCB-CA	Ucchesu, 2014a
	SSA4	Santadi - Grotta di Su Benatzu	S/F	CCB-CA	Ucchesu, 2014
	SSA5	Santadi - Grotta di Monte Meana	p, S/F	CCB-CA, OT	Tanda et al., 2012; Buosi et al., 2015; Ucchesu et al., 2014, 2015
	SSA6	Serrenti - Sa Tumba	S/F	CCB-CA	Ucchesu, 2014a
	SSA7	Orani - Nuraghe Nurdole	S/F	CCB-CA	Ucchesu, 2014a
	SSA8	Grotta del Guano	S/F	CCB-CA, CBME-MNAO-RM, OT	Castaldi, 1987; Costantini & Stancanelli, 1994; Costantini, 2002; Ucchesu, 2014b
	SSA9	Borore - Duos Nuraghes	S/F	CCB-CA, OT	Bakels, 2002; Ucchesu et al., 2014
	SSA10	Iloi/Ispiluncas	W	LPP-RM	Celant, 1998; Celant, 2000
	SSA11	Baratili San Pietro - Nuraghe Sipoi	S/F	CCB-CA	Ucchesu, 2014b
	SSA12	Cabras - Sa Osa	S/F, Wt	CCB-CA	Ucchesu, 2014b; Ucchesu et al., 2014, 2015
	SSA13	Lago di Mistras	S/F	CCB-CA	Ucchesu, 2014b
	SSA14	Lago di Mistras - Laguna	p, npp	LPP-RM	Di Rita & Melis, 2013
	SSA15	Tharros	p, C	MAF-SV, UniTO-TO	Acquaro et al., 2001
	SSA16	Lago di Santa Giusta	S/F	CCB-CA	Ucchesu, 2014b; Sabato et al., 2019
	SSA17	Pau - Su Forru de is Sinzurreddus	S/F	CCB-CA	Ucchesu, 2014b
	SSA18	Terralba - Su Mulinu Mannu	S/F	CCB-CA	Ucchesu, 2014b; Ucchesu et al., 2017
	SSA19	Terralba - Sa Punta	p, S/F	OT	Pittau et al., 2012
	SSA20	Truncu 'e Molas	S/F	OT	van Dommelen et al., 2008
	SSA21	Morogo - Nuraghe Cuccurada	S/F	CCB-CA	Uchesu, 2014b; Ucchesu et al., 2015
	SSA22	Sassari - Via Satta	S/F, W	LPP-MO, OT	Becca et al., 2013; Bosi & Bandini Mazzanti, 2013
	SSA23	S'Elighe Entosu	W, S/F	LPP-RM	Celant, 2010
	SSA24	Illorai - Sa Ucca de su Tintirriolu	S/F, C	LPP-RM	Sadori et al., 1989
	SSA25	Illorai - Domus de Janas Molia	S/F, W	CCB-CA, LPP-RM	Sadori et al., 1989; Ucchesu, 2014b
	SSA26	Mistras Lagoon (core MTR1)	p, cp	LPP-RM	Di Rita and Melis, 2013
	SSA27	Stagno di Sa Curcurica	p, cp, S/F, Ot	OT	Beffa et al., 2016
Region: Sicilia
	SSI1	Burgio	S/F, C	LAP-LE	D'Oronzo & Fiorentino, 2008b
	SSI2	Caltanissetta - La Muculufa	S/F	CBME-MNAO-RM	Costantini, 2002
	SSI3	Rocchicella - Palikè	S/F, C	LA-MC-CO	Castiglioni, 2008
	SSI4	Monte San Mauro di Caltagirone	S/F	CBME-MNAO-RM	Costantini, 1979, 2002
	SSI5	Terravecchia di Grammichele - Occhiolà	p	MAF-SV, UniTO-TO	Caramiello et al., 2006
	SSI6	Piazza Armerina - Villa del Casale	p, cp, S/F, C	LPP-MO, OT	Accorsi et al., 2007a, 2009; Terranova, 2007, 2009; Terranova et al., 2009; Montecchi, 2010; Mercuri et al., 2019c
	SSI7	Philosophiana (Sofiana)	p, C	LPP-MO	Mercuri et al., 2019c
	SSI8	Taormina - Teatro greco-romano	p, cp	LPP-MO	Mercuri et al., 2006c; Accorsi et al., 2007b; Terranova et al., 2009
	SSI9	Stromboli - San Vincenzo	p	LPP-MO	Rattighieri et al., 2010, 2012; Mercuri et al., 2020
	SSI10	Salina - Portella	S/F, C	LAP-LE	Martinelli et al., 2003; Fiorentino, 2005b; Martinelli & Fiorentino, 2008; Fiorentino et al., 2010b
	SSI11	Filicudi - Filo Braccio	S/F, C	LAP-LE	Martinelli et al., 2010; Speciale et al., 2016
	SSI12	Messina - Camaro	C	LAP-LE	Bacci Spigo et al., 2000
	SSI13	Grotta dell'Uzzo	S/F	CBME-MNAO-RM	Costantini, 1981, 1989, 2002; Costantini et al., 1987; Costantini & Stancanelli, 1994; Costantini & Costantini Biasini, 1997b
	SSI14	Motya - Mozia	p, S/F, C	LPP-MO, LPP-RM	Terranova et al., 2009; Moricca et al., 2019; Moricca et al., 2020; Moricca et al., 2021a; Moricca et al., 2021b; Moricca, 2021
	SSI15	Monte Polizzo	S/F, C	OT	Stika, 2004; Stika et al., 2008; Stika & Heiss, 2013
	SSI16	Salemi	S/F	OT	Stika, 2004; Stika et al., 2008
	SSI17	Mokarta	S/F	OT	Stika, 2004; Stika et al., 2008
	SSI18	Selinunte	S/F	OT	Stika et al., 2008; Stika & Heiss, 2013
	SSI19	Baia di Scauri	W, Wt	LPA-SGP-BO	Marchesini et al., 2009b
	SSI21	Case Bastione	S/F, W	OT	Giannitrapani et al., 2018
	SSI22	Castelluccio	W	LAP-LE	Crispino, 2019
	SSI23	Messina - Isolato 158	W	LAP-LE	Bacci Spigo & Martinelli, 2000
	SSI24	Mursia - Pantelleria	S/F, W	OT	Terranova, 2004
	SSI25	Naxos	W	OT	Costantini, 1983
	SSI26	Alaimo - Lentini	p	OT	Grasso, 2008
	SSI27	Monte Castellaccio di Paternò	S/F	OT	McConnell, 1996
	SSI28	Lylibaeum - Marsala	S/F, W	OT	Madella, 1999
	SSI30	Morgantina	W	OT	Ramsay, 2012
	SSI31	Lipari - Acropoli	S/F, W	LAP-LE	Speciale et al., 2016
	SSI32	Morgantina - agorà	p, npp	LPP-MO	Rattighieri et al., 2019; Mercuri et al., 2020f
	SSI20	Lago di Pergusa	p, cp	LPP-RM	Sadori and Narcisi, 2001; Sadori and Giardini, 2007; Sadori et al., 2013b
	SSI29	Morgantina - Statue of Venus of Morgantina	p	OT	Chester, 2007
Region: Toscana
	CTO50	Certosa di Calci	p, npp, S/F, C	LPP-MO, OT	Anichini et al., 2022
	CTO51	Vetulonia	W	LPP-RM, OT	Coradeschi et al., 2021
	CTO52	Tombarelle	p, npp, S/F	LPP-MO	Mercuri et al., 2020
	CTO53	Podere Marzuolo - MAP	p, npp, cp, S/F, W	LPP-MO	Van Oyen et al., 2022
	CTO1	Trebbio - Spinellina	C	SVAL-NA, UniBO-BO	Carra, 2009b; Di Pasquale et al., 2014
	CTO2	Badia a Coltibuono - Cetamura	S/F, C, Ot	LA-MC-CO	Cottini, 2009
	CTO3	Sesto Fiorentino	S/F	UniBO-BO	Carra, 2008
	CTO4	Firenze - Cappelle Medicee	p, W	LPA-SGP-BO	Fornaciari et al., 2008a
	CTO5	Firenze - Via de' Castellani	p, S/F	PL-BIO-FI, SVAL-NA	Buonincontri et al., 2007; Mariotti Lippi et al., 2013
	CTO6	Firenze	p, S/F	PL-BIO-FI	Mariotti Lippi et al., 2009, 2012
	CTO7	Firenze - San Lorenzo a Greve	p, S/F	PL-BIO-FI	Mariotti Lippi et al., 2010
	CTO8	Rocchette Pannocchieschi	S/F, C	SVAL-NA	Buonincontri et al., 2013a
	CTO9	Follonica	p, C	PL-BIO-FI	Mariotti Lippi et al., 2000
	CTO10	Poggio Tondo - Pian d'Alma	p, S/F, C	PL-BIO-FI	Mariotti Lippi et al., 2003
	CTO11	Podere Marzuolo	p, npp, cp, S/F	LPP-MO	Mercuri et al., 2020a
	CTO12	San Martino	p, npp, cp, S/F	LPP-MO	Rattighieri et al., 2013; Mercuri et al., 2020
	CTO13	Poggio dell'Amore	p, npp, cp, S/F	LPP-MO	Rattighieri et al., 2013; Mercuri et al., 2020b
	CTO14	Podere Terrato	p, npp, cp, S/F	LPP-MO	Mercuri et al., 2020c
	CTO15	Case Nuove	p, npp, cp, S/F, C	LPP-MO	Vaccaro et al., 2013; Mercuri et al., 2020d
	CTO16	Colle Massari	p, npp, cp, S/F	LPP-MO	Mercuri et al., 2020e
	CTO17	Shipwreck Punta Ala	p	MAF-SV	Arobba, 1976
	CTO18	Scarceta di Manciano	S/F, C	LA-MC-CO	Rottoli, 1999b
	CTO19	Shipwreck Giglio porto	p	MAF-SV, LPP-MO	Arobba et al., 1983
	CTO20	Stagno - Pratini dell'Argin Traverso	S/F, W	PL-BIO-FI	Giachi et al., 2010a
	CTO21	Campiglia Marittima	W	SVAL-NA	Di Pasquale, 2002
	CTO22	Donoratico	C	SVAL-NA	Buonincontri et al., 2013b; Di Pasquale et al., 2014
	CTO23	Populonia	C	SVAL-NA	Di Pasquale & Terzani, 2006; Buonincontri et al., 2013b; Di Pasquale et al., 2014
	CTO24	Ospedale di Tea	C	LPA-GE	Ferrari Fontana et al., 2008
	CTO25	Gorfigliano	C	LPA-GE	Montanari & Scipioni, 2004
	CTO26	Grotta all'Onda	p, C	LPA-GE	Montanari et al., 2001
	CTO27	Sorano - Filattiera	S/F, C, Ot	LA-MC-CO	Rottoli & Negri, 1998
	CTO28	Candalla - Riparo del Lauro	S/F, C	LTP-TO	Nisbet, 1987d
	CTO29	Bientina	p, W	PL-BIO-FI	Giachi et al., 2010b
	CTO30	Pisa - San Rossore	p, W	PL-BIO-FI	Giachi et al., 2003; Mariotti Lippi et al., 2007
	CTO31	San Lorenzo al Cerreto	C	LPA-GE	Ferrari Fontana et al., 2008
	CTO32	Siena - Santa Maria della Scala	p, S/F	LPA-SGP-BO	Giuffra et al., 2011
	CTO33	Montarrenti	S/F	OT	Giorgi, 1989; Cantini, 2003
	CTO34	Miranduolo	W	SVAL-NA	Di Pasquale et al., 2008; Buonincontri et al., 2014
	CTO35	Petriolo Chiusi	S/F, C	CBME-MNAO-RM	Di Pasquale, 2003: Costantini et al., 2012
	CTO36	Complesso di Marcianella	C	SVAL-NA	Di Pasquale, 2003
	CTO37	S. Maria in Belverde	S/F	UniBO-BO	Carra et al., 2003
	CTO40	Portoferraio, Elba Island	p, npp, S/F, C	OT	Milanesi et al., 2016
	CTO43	Carbo CS-3	C	LPP-MO	Benatti et al., 2018
	CTO44	Carbo CS-4	C	LPP-MO	Benatti et al., 2018
	CTO45	Cetamura del Chianti	p, S/F, W, Wt	LA-MC-CO, PL-BIO-FI	Mariotti Lippi et al., 2020
	CTO46	Vetricella	p	LPP-MO	Furia & Mercuri, 2019; Clò et al., 2023
	CTO49	Molino San Vincenzo	p, npp	LPP-MO	Rattighieri and Mercuri, 2020
	CTO41	Lago dell'Accesa	p	OT	Drescher-Schneider et al., 2007
	CTO47	Val di Pecora	p, cp	LPP-MO	Furia & Mercuri, 2019; Clò et al., 2023
	CTO48	Val di Cornia	p	LPP-MO	Furia & Mercuri, 2019; Clò et al., 2023
	CTO38	Prato Rosello - pot	p	PL-BIO-FI	Giachi and Mariotti Lippi, 2000
	CTO39	Golfo di Baratti/Pozzino - tablet	p	PL-BIO-FI	Giachi et al., 2013; Mariotti Lippi & Giachi, 2020
	CTO42	Grotta dello Scoglietto	ph, Ot	PL-BIO-FI	Mariotti Lippi et al., 2017
Region: Trentino Alto Adige
	NTR40	Gardolo	p, S/F	LA-MC-CO, LPP-MO	Zappa et al., 2022a, 2022b, 2022c
	NTR41	Nago-Torbole - Doss Penede	p, npp	LPP-MO	Vaccaro et al., 2020; Florenzano et al., 2022b
	NTR1	Mühlwald - Selva dei Molini	S/F, C	OT	Heiss, 2005
	NTR2	San Candido - San Lorenzo di Sebato	S/F, C	LA-MC-CO	Castiglioni & Rottoli, 2018b
	NTR3	Mummia del Similaun	p, S/F, W, Ot	OT	Oeggl, 2000; Heiss & Oeggl, 2009
	NTR4	San Candido - Maso Garntner/Lösch	S/F, C	LA-MC-CO	Castiglioni, 2005b
	NTR5	San Candido - Fondo Böden	S/F, C	LA-MC-CO	Castiglioni, 2005b
	NTR6	San Candido - Cantiere Municipio	S/F, C	LA-MC-CO	Castiglioni, 2005b
	NTR7	San Candido - Casa dell'Organista	S/F, C	LA-MC-CO	Castiglioni, 2005b
	NTR8	Villa Bassa	S/F, C	LA-MC-CO	Banzi et al., 2009
	NTR9	Bressanone - Millan	S/F, C	LA-MC-CO	Castiglioni & Cottini, 2005b; Castiglioni et al., 2008
	NTR10	Ganglegg	S/F, C	OT	Schmidl & Oeggle, 2005, 2007; Schmidl et al, 2007; Heiss, 2008
	NTR12	Velturno - Tanzgasse	S/F, C	LA-MC-CO	Castiglioni & Tecchiati, 2005
	NTR13	Prati di Putia sul San Martino	S/F, C	LA-MC-CO	Cottini, 2007
	NTR14	Villandro - Plunacker	S/F, C	LTP-TO	Nisbet, 2006-2007
	NTR15	Laces/Latsch-Vinschsgau	p, S/F, Wt, C	OT	Oeggl & Schoch, 1995, 2000; Oeggl, 2000, 2001; Pfeifer & Oeggl, 2000; Rollo et al., 2002; Acs et al., 2005; Heiss & Oeggl, 2009; Festi et al., 2011
	NTR16	Barbiano - Caserma dei pompieri	p	UniPD-PD	Vasarin & Miola, 2006
	NTR17	Ortisei - Col De Flam	S/F	LA-MC-CO	Tecchiati et al., 2011
	NTR18	Ulten/Ultimo	S/F, C	OT	Heiss et al., 2005; Steiner & Heiss, 2005; Heiss, 2008, 2010
	NTR19	Laives	S/F, C	LA-MC-CO	Castiglioni et al., 2014
	NTR20	Magré - Tolerait	S/F, C	LTP-TO	Biagi & Nisbet, 1987
	NTR21	Maneidtal/Val Maneda	S/F, C	OT	Heiss, 2006, 2008, 2010
	NTR22	Burgstall allo Sciliar	S/F, C	OT	Heiss et al., 2005; Steiner & Heiss, 2005; Heiss, 2008, 2010
	NTR23	Mezzocorona	S/F, C	LA-MC-CO	Castiglioni & Rottoli, 1994a
	NTR24	Peciapian - Segonzano	p, S/F, W, C	LPA-SGP-BO	Silvestri et al., 2009
	NTR25	Trento - Via Rosmini/Piazza Bellesini	p	LPA-SGP-BO	Marvelli et al., 2002
	NTR26	Vela di Trento	S/F, C	LA-MC-CO	Degasperi et al., 2006; Mottes & Rottoli, 2006; Cottini & Rottoli, 2010
	NTR27	Grotta d'Ernesto	C	LTP-TO	Nisbet, 1991b
	NTR28	Monte San Martino ai Campi di Riva	S/F, C	LA-MC-CO	Castiglioni, 2007
	NTR29	Isera - Asilo	S/F, W, C, Ot	LA-MC-CO	Castiglioni et al., 2011b
	NTR30	Riva del Garda - Via Brione	S/F, C	LA-MC-CO	Rottoli, 2013
	NTR31	Lago di Ledro	C	OT	Pinton & Carrara, 2007
	NTR32	Nago	S/F, W, C	LA-MC-CO	Rottoli, 2013
	NTR33	Loppio - Isola di S. Andrea	S/F	LA-MC-CO	Moser, 2006
	NTR11	Seeberg - Schwarzsee/Lago Nero	S/F, C	LA-MC-CO	Castiglioni & Cottini, 2000b
	NTR35	Fiavé	S/F	LA-MC-CO	Schweingruber, 1984; Rottoli, unpublished data
	NTR36	Riva del Garda - viale Dante	S/F	LA-MC-CO	Rottoli, 2013
	NTR37	Cloz - loc. Lanz	S/F	LA-MC-CO	Endrizzi et al., 2014
	NTR38	Schnals Valley - Val Senales	p, S/F	OT	Putzer et al., 2016
	NTR39	Piperbu?hel	S/F	OT	Außerlechner, 2022
Region: Umbria
	CUM1	San Marco	p, S/F	CBME-MNAO-RM, OT	Costantini & Giorgi, 1992; Malone et al., 1992; Costantini & Stancanelli, 1994; Costantini, 2002
	CUM2	San Savino	Wt	OT	Angelini et al., 2013
	CUM3	Bacino di Norcia	p	LPP-MO	Mercuri et al., 2001
	CUM4	Baschi - Scoppieto	p	LPP-MO	Forlani, 2006
	CUM5	Maratta Bassa	p	LPA-SGP-BO	Bertacchini et al., 2006
	CUM6	Spoleto - Chiesa di San Nicola	p, S/F, W, S/F, C	LPA-SGP-BO, RH-UCL-UK	Fornaciari et al., 2008b
	CUM7	Coriglia	S/F, C	OT	Rowan 2017; Robinson and Rowan 2017
Region: Valle d'Aosta
	NVA1	Monte Fallère - Torbiera delle Crotte Basse	p, npp, cp	LPP-CNR-IDPA-MI	Guerreschi et al., 2010; Ravazzi & Pini, 2013; Pini et al., 2013a
	NVA2	Saint Martin de Corléans	p, npp, cp, S/F, C	LPP-CNR-IDPA-MI	Castellano et al., 2010; Pini & Ravazzi, 2010
Region: Veneto
	NVE71	Colombare di Negrar di Valpolicella	p, S/F	LPP-MO	Tecchiati et al., 2022
	NVE72	Jesolo San Mauro	p, npp	LPP-MO	Florenzano et al., 2023a
	NVE1	Castel de Pedena	S/F, C	LA-MC-CO	Castiglioni & Rottoli, 2012b
	NVE2	Palughetto	p, npp, cp	LPP-CNR-IDPA-MI	Avigliano et al., 2000; Ravazzi & Vescovi, 2009
	NVE3	Brega	p	UniPD-PD	Miola & Favaretto, 2004
	NVE4	Padova - Borgomagno	S/F, C, Ot	LA-MC-CO	Rottoli & Castiglioni, 2011
	NVE5	Padova - Banca Etica	S/F, C, Ot	LA-MC-CO	Rottoli & Castiglioni, 2011
	NVE6	Padova - Via Tiepolo	S/F, C	LA-MC-CO	Castelletti et al., 1990a
	NVE7	Padova - Piazza Castello	S/F	LA-MC-CO	Motella De Carlo, 2005
	NVE8	Padova - Questura	S/F	LA-MC-CO	Motella De Carlo, 2005
	NVE9	Padova - Palazzo Roccabonella	p, npp, S/F	UniPD-PD	Maritan, 2012
	NVE10	Montegrotto - Via Neroniana	p, npp, S/F	UniPD-PD	Miola et al., 2011; Maritan, 2012b, 2012c
	NVE11	Maserà	S/F, C	LA-MC-CO	Bianchin Citton & Castiglioni, in press; Castiglioni & Rottoli, in press-c
	NVE12	Este - Casa di Ricovero	S/F, C	LA-MC-CO	Motella De Carlo, 1998
	NVE13	Este - Loc. Meggiaro	S/F, C	LA-MC-CO	Motella De Carlo, 2002b; Bianchin Citton et al., 2002; Castiglioni, 2003a; Rottoli & Castiglioni, 2009a
	NVE14	Badia Polesine	p, S/F, Wt	LPA-SGP-BO	Malaguti et al., 2011
	NVE15	Canàr di S. Pietro Polesine	p, S/F, Wt, C	LA-MC-CO, LPP-MO, LTP-TO	Accorsi et al., 1998; Castiglioni et al., 1998c; Martinelli et al., 1998
	NVE16	Narde - Fratta Polesine	p, C	LPA-SGP-BO, LTP-TO	Marchesini & Marvelli, 2010a; Nisbet & Fenzi, 2010
	NVE17	Vittorio Veneto - Loc. San Rocco	S/F, C	LA-MC-CO	Castiglioni et al., in press-b
	NVE18	Cordignano - Villa di Villa	C, Ot	LA-MC-CO	Berto & Rottoli, 2005
	NVE19	Montebelluna - Fondo Sernaglia	S/F, C	LA-MC-CO	Motella De Carlo, 2000
	NVE20	Treviso - Piazza San Pio X	p, S/F, C	LPA-SGP-BO	Marchesini & Marvelli, 2004a
	NVE21	Concordia Sagittaria	p	UniPD-PD	Bondesan et al., 2005
	NVE22	Caorle - Ex-Bafile	p, S/F, W, C	LPA-SGP-BO	Marchesini & Marvelli, 2007a
	NVE23	Ca' Tron	p, npp	UniPD-PD	Miola & Valentini, 2004; Mozzi et al., 2005
	NVE24	Quarto d'Altino - Loc. Fornace	S/F, W, C, T	LA-MC-CO	Rottoli & Cottini, 2011; Tagliacozzo et al., 2011
	NVE25	Maerne di Martellago-Spinea - Via Zigaraga	p, S/F, W, C	LPA-SGP-BO	Marchesini et al., 2010a
	NVE26	Isola Santa Cristina	p, S/F, W	LPA-SGP-BO	Bortoletto et al., 2011; Marchesini & Marvelli, 2011a
	NVE28	Venezia - Cà Vendramin Calergi - Casinò	p	LPA-SGP-BO	Marchesini & Marvelli, 2005a
	NVE29	Venezia - Palazzo Carminati	p, S/F, W, C	LPA-SGP-BO	Cester et al., 2008; Marchesini & Marvelli, 2008
	NVE30	Venezia - Arsenale	p	LPA-SGP-BO	Marvelli, 2010
	NVE32	Venezia - Piazza San Marco	p	LPA-SGP-BO	Marvelli, 2010
	NVE33	Venezia - Palazzo Genovese	p, S/F, W, C	LPA-SGP-BO	Marvelli, 2010
	NVE34	Venezia - Lazzaretto vecchio	p, S/F, W, C	LPA-SGP-BO	Marvelli, 2010
	NVE35	Povegliano - Loc. Muraiola	S/F, W, C	LA-MC-CO	Motella De Carlo, 1997
	NVE36	Monte Loffa	C	LTP-TO	Nisbet, 1989-1990
	NVE37	Cerro Veronese - Monte Croce	C	LTP-TO	Nisbet, 1998
	NVE38	Rocca di Rivoli	S/F	OT	Barfield & Bagolini, 1976
	NVE39	San Giorgio di Valpolicella	C, S/F	LTP-TO	Nisbet, 1992
	NVE40	Cisano	C, S/F	LTP-TO	Nisbet, 1996
	NVE41	Lazise	C, S/F	LA-MC-CO	Castelletti et al., 1992
	NVE42	Castelrotto	C, S/F	LTP-TO	Nisbet, 1987c
	NVE43	Verona - Porta Palio e Spianà	S/F, C, Ot	LA-MC-CO	Rottoli & Castiglioni, 2011
	NVE44	Verona - Arche Scaligere - Santa Maria Antica	p, S/F, W	LPA-SGP-BO	Marchesini & Marvelli, 2006a
	NVE45	Custoza	S/F, C	LTP-TO	Nisbet, 1999b
	NVE46	Oppeano	S/F	UniBO-BO	Carra, 2012
	NVE47	Legnago - Fondo Paviani	p, ph	LPA-SGP-BO	Dal Corso et al., 2012, 2017
	NVE48	Cerea - Perteghelle	p	LPA-SGP-BO	Marchesini & Marvelli, 2007b
	NVE49	Cerea - Ponte Moro	p	LPA-SGP-BO	Marchesini & Marvelli, 2006b
	NVE50	Nogara - Mulino di sotto	p, S/F, W, C	LA-MC-CO, LPA-SGP-BO	Castiglioni & Rottoli, 2011; Marchesini et al., 2011a
	NVE51	Fabbrica dei Soci	S/F, C	LA-MC-CO	Castiglioni & Rottoli, 1992; Castiglioni & Rottoli, 1994b
	NVE52	Gazzo Veronese - Ponte Nuovo	S/F	LPA-SGP-BO	Marchesini & Marvelli, 2007c
	NVE53	Monte Summano	p, C	LPA-SGP-BO	Marchesini et al., 2010b
	NVE54	Recoaro Terme - Basto al Campetto	p, C	LPA-SGP-BO	Marchesini et al., 2009a
	NVE55	Fimon - Le Fratte	p, npp, cp, S/F, C	LPP-CNR-IDPA-MI	Pini et al., 2011
	NVE56	Fimon - Molino Casarotto	S/F	OT	Bagolini et al., 1973
	NVE27	Cà Ballarin	p, Wt	LPA-SGP-BO	D'Agostino et al., 2008
	NVE31	Venezia - Cà Foscari Università	p	LPA-SGP-BO	Marvelli, 2010
	NVE57	Altino - Canale CNS-1bis	S/F	UniPD-PD	Maritan, unpublished data
	NVE58	Altino - Canale VR-11	S/F	UniPD-PD	Maritan, unpublished data
	NVE59	Torcello - area a N di Basilica S. Maria Assunta	S/F	UniPD-PD	Maritan 2014
	NVE64	Tombola di Cerea	p, S/F, W, C	LPP-MO	Salzani et al. 2018
	NVE65	Alte Ceccato - Montecchio Maggiore	S/F	LA-MC-CO	Rottoli, 2015
	NVE66	Este - via Comuna	p, npp	LPP-MO	Di Mascio, 2017/2018
	NVE67	Caldogno	S/F	LA-MC-CO	Castiglioni & Cottini, 2016
	NVE68	Vigonza	S/F	LA-MC-CO	Castiglioni & Rottoli, in press-a
	NVE69	Campagna Lupia - Santuario Lova	S/F	LPA-SGP-BO	Marchesini & Marvelli, 2011e
	NVE70	Legnago - Fondo Paviani - Vangadizza	S/F	LA-MC-CO	Berto, 2013
Region: Repubblica di San Marino
	NSM1	Domagnano	p, S/F, W, C	LPP-MO	Mercuri et al., 2009
	NSM2	Poggio Castellano	p, cp	LPP-MO	Bosi & Accorsi, 2008a; Mercuri et al., 2008a
	NSM3	Cà Rigo	p, cp	LPP-MO	Bosi & Accorsi, 2008b; Mercuri et al., 2008b
Area: Sea
	SEA1	RF93-30	p, cp	LPP-MO	Oldfield et al., 2003; Mercuri et al., 2012b, 2013, 2019b
Area: Extra-Italy
	EXI1	La Draga	p, npp, S/F, C	OT	Revelles, 2017; Revelles et al., 2014, 2015; Mercuri et al., 2019a
	EXI2	Dispiliò	p, npp, ph	OT	Kouli, 2015; Mercuri et al., 2019a
	EXI3	Arslantepe	p, npp, S/F, C	LPP-RM	Masi et al. 2014, 2018; Mercuri et al., 2019a
	EXI4	Closos de ca’n Gaià	p, npp, C	OT	Burjachs et al., 2017; Servera-Vives et al., 2018; Mercuri et al., 2019a
	EXI6	Skorba - Mġarr	S/F, C	OT	Malone et al., 2020
	EXI7	Kordin III - Paola	S/F, C	OT	Malone et al., 2020
	EXI8	In-Nuffara - Xaghra	p, npp, S/F, C	OT	French et al., 2020; Malone et al., 2020
	EXI9	Taċ-Ċawla - Rabat	ph, S/F	OT	Malone et al., 2020
	EXI10	Santa Verna - Xaghra	p, npp, S/F	OT	French et al., 2020; Malone et al., 2020
	EXI11	Ġgantija - Xaghra	p, npp, S/F	OT	French et al., 2020; Malone et al., 2020
	EXI5	Lake Dojran	p	LPP-RM	Masi et al., 2016, 2017; Thienemann et al., 2017
	EXI12	Salina deep core	p, npp, C	OT	French et al., 2020
	EXI13	Salina 4	p, npp	OT	French et al., 2020
	EXI14	Wied Zembaq 1 - Borg in Nadur	p, npp	OT	French et al., 2020
	EXI15	Xemxija 1	p, npp	OT	French et al., 2020
	EXI16	Mgarr-ix Xini - Ta Cenc	p, npp	OT	French et al., 2020
	EXI17	Marsaxloc	p	OT	French et al., 2020
	EXI18	Marsa	p	OT	Carroll et al., 2014
