# Supplementary material for: BRAIN - Holocene archaeo-data for assessing plant-cultural diversity in Italy and other Mediterranean regions
Source: Sci Data. 2024 May 22;11:520. doi: 10.1038/s41597-024-03346-5 (PMC11111760; doi:10.1038/s41597-024-03346-5)
Supplement: Supplementary file 7 — Dataset 7 [file 41597_2024_3346_MOESM7_ESM.xlsx]

## Sheet: References
	References
FIRST_AUTHOR: A
	Abbate Edlmann, M.L., Giachi, G., 1996. Identificazione delle specie legnose costituenti i reperti. In: Melli, P. (Ed.), La città ritrovata. Tormena, Genova, pp. 162-163.
	Abbate Edlmann, M.L., Giachi, G., Mariotti Lippi, M., 2001. I resti antracologici. In: Betti, M., Giangiacomi, S., Mancini, M., Mazzoni, R., Percossi, E. (Eds.), Monte Torto di Osimo. L’impianto produttivo. Servizio Editoria della Soprintendenza Archeologica per le Marche, Ancona, pp. 203-213.
	Accorsi, C.A., Bandini Mazzanti, M., Fiorentino, G., Gorgoglione, A.M., Mercuri, A.M., 1997b. Archaeological and archaeobotanical data on the Mesolithic/Ancient- Medium Neolithic site of Terragne (Taranto, Southern Italy, 96 m a.s.l., 40°24' N 17°38' E). In: Science and Technology for the safeguard of Cultural Heritage in the Mediterranean Basin. CNR, Catania/Palermo, pp. 1521-1527.
	Accorsi, C.A., Bandini Mazzanti, M., Forlani, L., Caramiello, R., Nisbet, R., 1999a. L'archivio archeobotanico: applicazione dell'archivio al sito archeologico di Trino Vercellese, 130 m s.l.m., 45°12'Lat.N 8°18'Long.R (Vercelli - Piemonte, Nord Italia). In: Negro Ponzi Mancini, M.M. (Ed.), San Michele di Trino (VC). Dal villaggio romano al castello medievale. All'Insegna del Giglio, Firenze, pp.…
	Accorsi, C.A., Bandini Mazzanti, M., Forlani, L., Giordani, N., Marchesini, M., Marvelli, S., Bosi, G., 1997a. Archaeobotany of the Cognento hiding well (Modena; Northern Italy; 34 m a.s.l.; 44°38'12" N 10°35'2" E; late Roman - Modern Age). In: Science and Technology for the safeguard of Cultural Heritage in the Mediterranean Basin. CNR, Catania/Palermo, pp. 1537-1544.
	Accorsi, C.A., Bandini Mazzanti, M., Forlani, L., Marchesini, M., 1990a. San Claudio. Paesaggio vegetale e riflessi dell'attività umana negli spettri pollinici dell'insediamento paleoetrusco. In: Ambrosetti, G., Macellari, R., Malnati, L. (Eds.), Vestigia Crustunei, insediamenti etruschi lungo il corso del Crostolo. Archeologia Regiensia 5, pp. 127-132.
	Accorsi, C.A., Bandini Mazzanti, M., Forlani, L., Marchesini, M., 1990b. Casale di Rivalta, linee di paesaggio vegetale e segni di attività antropica nei reperti pollinici e antracologici dell'insediamento paleoetrusco (V sec. a.C.). In: Ambrosetti, G., Macellari, R., Malnati, L. (Eds.), Vestigia Crustunei, insediamenti etruschi lungo il corso del Crostolo. Archeologia Regiensia 5, pp. 235-239.
	Accorsi, C.A., Bandini Mazzanti, M., Forlani, L., Marchesini, M., 1992a. Primi dati sul paesaggio vegetale a Castelraimondo di Forgaria, 420-438 m s.l.m. (Udine; Nord Italia) in età preromana, romana e postromana. In: Castelraimondo. Scavi 1988-1990. I. Lo scavo. Fotocromo Emiliana, Bologna, pp. 255-263.
	Accorsi, C.A., Bandini Mazzanti, M., Forlani, L., Marchesini, M., 1992b. Il paesaggio vegetazionale dell'insediamento etrusco (fine VII - V sec. a.C.) di Arginone, Mirandola, 9-10 m s.l.m. (Modena, Nord Italia). In: Calzolari, M., Malnati, L. (Eds.), Gli Etruschi nella Bassa Modenese. Gruppo Studi Bassa Modenese, San Felice sul Panaro, pp. 259-271.
	Accorsi, C.A., Bandini Mazzanti, M., Forlani, L., Marchesini, M., 1992c. Il paesaggio vegetazionale dell'insediamento etrusco (V sec. a.C.) di Miseria Vecchia, Mirandola, 9-10 m s.l.m. (Modena, Nord Italia). In: Calzolari, M., Malnati, L. (Eds.), Gli Etruschi nella Bassa Modenese. Gruppo Studi Bassa Modenese, San Felice sul Panaro, pp. 241-257.
	Accorsi, C.A., Bandini Mazzanti, M., Marchesini, M., Marvelli, S., 1995a. Ricerche archeoambientali nella Daunia antica. Dati pollinici sull'insediamento di Arpi e sulla villa romana di Ascoli Satriano. In: Quilici, L., Quilici Gigli, S. (Eds.), Agricoltura e commerci nell'Italia antica. L'Erma di Bretschneider, Roma, pp. 103-113.
	Accorsi, C.A., Bandini Mazzanti, M., Mercuri, A.M., 1995b. Analisi palinologiche In: Gorgoglione, M.A., Di Lernia, S., Fiorentino, G. (Eds.), L'insediamento preistorico di Terragne (Manduria - Taranto). Nuovi dati sul processo di neolitizzazione nel sud-est italiano. Regione Puglia - C.R.S.E.C. TA/55, Manduria, pp. 185-198.
	Accorsi, C.A., Bandini Mazzanti, M., Mercuri, A.M., Rivalenti, C., Torri, P., 1998. Analisi pollinica di saggio per l'insediamento palafitticolo di Canàr - Rovigo, 6.80-7.00 m slm (antica età del Bronzo). In: Balista, C., Bellintani, P. (Eds.), Canaàr di S. Pietro Polesine. Ricerche archeo-ambientali sul sito palafitticolo. Padusa Quaderni 2, pp. 131-150.
	Accorsi, C.A., Bandini Mazzanti, M., Mercuri, A.M., Trevisan Grandi, G., Farello, P., Pellegrini, S., 1999b. Archeologia e paesaggio. Indagini archeologiche, botaniche e zoologiche integrate applicate ai sondaggi geognostico in un settore urbano di Mutina. In: Quilici Gigli, S. (Ed.), La forma della città e del territorio. II Università di Napoli, pp. 157-185.
	Accorsi, C.A., Bosi, G., Montecchi, M.C., Terranova, F., 2007b. Indagini archeobotaniche al Teatro greco-romano di Taormina: i microcarboni del sondaggio esterno del porticus post-scaenam. In: La Manna, D., Lentini, E. (Eds.), Teatri antichi nell’area del Mediterraneo: conservazione programmata e fruizione sostenibile: contributi analitici alla Carta del rischio. Regione Siciliana, Palermo, pp. 3…
	Accorsi, C.A., Montecchi, M.C., Torri, P., Terranova, F., Valenti, A., 2009. Flora archeopalinologica dalla Villa romana del Casale e dall’Insediamento medievale di Piazza Armerina (Enna - Sicilia) e suo ruolo per i Siti. Riassunti 104° Congresso Nazionale della Società Botanica Italiana, Campobasso, Italy, p. 47.
	Accorsi, C.A., Torri, P., Rinaldi, R., Montecchi, M.C., Dallai, D., Terranova, F., Pensabene, P., 2007a. Primi dati palinologici e avvii di musealizzazione per l'insediamento medievale di Piazza Armerina. In: Meli, G. (Ed.), Progetto di recupero e conservazione della Villa Romana del Casale di Piazza Armerina. I quaderni di Palazzo Montalbo: I grandi Restauri 12/1. Regione siciliana, Assessorato …
	Aceti, A., Ravazzi, C., Vescovi, E., 2009. Analisi pollinica della successione laminata nella vasca di Noceto. In: Bernabò Brea, M., Cremaschi, M. (Ed.), Acqua e civiltà nelle terramare. La vasca votiva di Noceto. Skirà, Milano, pp. 121-131.
	Acquaro, E., Caramiello, R., Verga, F., Ortu, E., Arobba, D., 2001. Analyses palynologiques et anthracologiques du site phénicien-punique de Tharros (Sardaigne). Revue d'Archèometrie 25, 45-51.
	Acs, P., Wilhalm, T., Oeggl, K., 2005. Remains of grasses found with the Neolithic Iceman “Otzi”. Vegetation History and Archaeobotany 14, 198-206.
	Agrostelli, M., 2005. Grotta del Santuario della Madonna, Praia a Mare (CS). Archeocarpologia dei livelli olocenici (nuovi dati dagli scavi 2002-2004). M.D. Thesis, Università degli Studi Suor Orsola Benincasa. Napoli, Italy.
	Allevato E., Buonincontri M., Vairo M., Pecci A., Cau M.A., Yoneda M., De Simone G.F., Aoyagi M., Angelelli C., Matsuyama S., Takeuchi K., Di Pasquale G., 2012. Persistence of the cultural landscape in Campania (Southern Italy) before the AD 472 Vesuvius eruption: Archaeoenvironmental data. Journal of Archaeological Science 39, 399-406.
	Allevato, E., Fedele, F., Terrasi, F., Capano, M., Di Pasquale, G., 2013. High-resolution archaeoenvironmental study of cultic episode at a statue-menhir Copper Age site (Ossimo Anvòia, Italian Alps). Radiocarbon 55, 49-58.
	Allevato, E., Russo Ermolli, E., Boetto, G., Di Pasquale, G., 2010. Pollen-wood analysis at the Neapolis harbour site (1st-3rd century AD, southern Italy) and its archaeobotanical implications. Journal of Archaeological Science 37, 2365-2375.
	Ammerman, A., Butler, J., Diamond, G., Menozzi, P., Pals, J., Sevink, J., Smit, A., Voorrips, A., 1976. Rapporti sugli scavi a Monte Leoni: un insediamento dell’Eta del Bronzo in Val Parma. Preistoria Alpina. Museo Tridentino di Scienze Naturali 12, pp. 127-154.
	Angelini, P., De Angelis, M.C., Guerzoni, R.P., Gigante, D., Rubini, A., Properzi, A., Venanzoni, R., 2013. Wood identification of pile dwellings from the Bronze Age San Savino site (Lake Trasimeno, central Italy). Plant Biosystems, doi:10.1080/11263504.2013.814604.
	Angle, M., Dottarelli, R., Gianni, A., Conti, A.M., Persiani, C., Vagnetti, L., Jones, R.E., Costantini, L., 1993. Prime testimonianze micenee nel Latium Vetus. La parola del passato. Rivista di Studi Antichi 48. Gaetano Macchiaroli Editore, Napoli, pp. 214-217.
	Anichini, F., Buonincontri, M., Campus, A., Gattiglia, G., Mercuri, A.M., Rattighieri, E., Rossi, M., 2022. I giardini dei padri. Garden Archaeology alla Certosa di Calci (Pisa). The Journal of Fasti Online. http://www.fastionline.org/docs/FOLDER-it-2022-543.pdf
	Anzidei, A.P., Carboni, G., Castagna, M.A., Celant, A., Cianca, M., Egidi, R., Favorito, S., Funiciello, R., Giordano, G., Malvone, M., Tagliacozzo, A., 2007b. L’abitato eneolitico di Osteria del Curato-via Cinquefrondi: nuovi dati sulle facies archeologiche di Laterza e Ortucchio nel territorio di Roma. Atti 40° Riunione Scientifica IIPP, Roma, Napoli, Pompei, 2, pp. 477-508.
	Anzidei, A.P., Carboni, G., Catalano, P., Celant, A., Lemorini, C., Musco, S., 2003. La necropoli eneolitica di Lunghezzina (Roma). Atti 35° Riunione Scientifica IIPP, Lipari, pp. 379-391.
	Anzidei, A.P., Carboni, G., Celant, A., Tagliacozzo, A., Cristiani, E., 2007a. Una struttura di combustione tardo eneolitica dell’abitato di Osteria del Curato-via Cinquefrondi (Roma). Atti della XL Riunione Scientifica dell’Istituto Italiano di Preistoria e Protostoria, Roma, Napoli, Pompei, 2, pp. 560-564.
	Aprile, G., Primavera, M., Fiorentino, G., 2012. L’analisi antracologica delle terre di rogo per la comprensione del rituale incineratorio: i tumuli eneolitici di Salve (Le). Atti 47° Riunione Scientifica IIPP.
	Arobba, D., 1976. Analisi pollinica di una resina fossile rinvenuta in un dolio romano. Pollen et Spores 18 (3), 385-393.
	Arobba, D., 1991. Analisi palinologiche. In: Micheletto, E. and Venturino Garbari, M. (Eds.), Montaldo di Mondovì. Un insediamento protostorico. Un castello. Quaderni Soprintendenza Archeologica del Piemonte, Monografie 1, pp. 245-246.
	Arobba, D., 2001. Macroresti botanici rinvenuti nei livelli tardoantichi e medievali del battistero della cattedrale di Ventimiglia. Rivista di Studi Liguri LXVI, 197-212.
	Arobba, D., Bandini Mazzanti, M., Bertolani Marchetti, D., Galasso, M., Gardini, G., Mannoni, T., 1983. Studio pluridisciplinare del materiale proveniente da un carico navale del I-III secolo d.C. scoperto sui fondali dell'Isola del Giglio (Grosseto, Italia). Forma Maris Antiqui XI-XII. Istituto Internazionale di Studi Liguri, Bordighera, pp. 117-144.
	Arobba, D., Biagi, P., Formicola, V., Isetti, E., Nisbet, R., 1987. Nuove osservazioni sull'Arma dell'Aquila. Atti 26° Riunione Scientifica IIPP, Firenze, pp. 541-551.
	Arobba, D., Bulgarelli, F., Caramiello, R., 2013b. Per un’archeologia dei pozzi nel Savonese: indagine su frutti e semi rinvenuti in due pozzi per acqua medievali. In: Archeologia in Liguria 4. Soprintendenza per i Beni Archeologici della Liguria, Genova.
	Arobba, D., Caramiello R., 2010a. Evidenze di scalvatura in rami di frassino del Neolitico medio. Catalogo della Mostra “Archeologia Metropolitana. Piazza Brignole e Acquasola” Civico Museo di Archeologia Ligure, Genova Pegli, pp. 13-14.
	Arobba, D., Caramiello, R., 1998a. Agricoltura ed ambiente dal VI al I millennio a. C.: ricostruzione su base palinologica. In: Mercando, L., Venturino Gambari, M. (Eds.), Archeologia in Piemonte. Allemandi, Torino, pp. 57-73.
	Arobba, D., Caramiello, R., 1998b. Cenni storici sul paesaggio vegetale dell’altipiano. In: Corsero, M., Mano, L. (Eds.), Cuneo da ottocento anni. 1198-1998. Ed. L’Artistica, Savigliano, pp. 41-43.
	Arobba, D., Caramiello, R., 2006a. Rassegna dei ritrovamenti paleobotanici d’interesse alimentare in Liguria tra Neolitico ed età del Ferro e variazioni d’uso del territorio. In: Mercuri, A.M., Baroni, R., Mariotti Lippi, M. (Eds.), Archeobotanica e alimentazione. Workshop, Firenze 18 dicembre 2006. Atti Società Naturalisti Matematici di Modena 137, pp. 255-273.
	Arobba, D., Caramiello, R., 2006b. Rilievo e studio di impronte vegetali da materiali archeologici. Atti Convegno “La ricerca paleobotanica/paleopalinologica in Italia: stato dell’arte e spunti d’interesse”, Modena. Informatore Botanico Italiano 38(1), 9-13.
	Arobba, D., Caramiello, R., 2009a. Analisi archeobotaniche nel Castellaro di Bergeggi: primo contributo su semi e frutti carbonizzati. In: Giannattasio, B.M. and Odetti, G. (Eds.), Monte S. Elena (Bergeggi-SV). Un sito ligure d’altura affacciato sul mare. Scavi 1999-2006. All’Insegna del Giglio, Firenze, pp. 188-194.
	Arobba, D., Caramiello, R., 2009b. Indagini archeobotaniche sul deposito neolitico del Riparo di Pian del Ciliegio (Finale Ligure, Savona). Quaderni del Museo Archeologico del Finale 5, 117-130.
	Arobba, D., Caramiello, R., 2010b. Il paesaggio vegetale tra il Neolitico medio e l’età del Rame/Bronzo antico alla foce del torrente Bisagno. Catalogo della Mostra “Archeologia Metropolitana. Piazza Brignole e Acquasola” Civico Museo di Archeologia Ligure, Genova Pegli, pp. 20-22.
	Arobba, D., Caramiello, R., 2010c. Indagini archeobotaniche alla foce del torrente Prino (Imperia Porto Maurizio). In: Gambaro, L. (Ed.), Archeologie ad Imperia. Aggiornamento sulle ricerche (anni 2002-2007). Atti della giornata di studio, Imperia, pp. 64-69.
	Arobba, D., Caramiello, R., Bulgarelli, F., 2013c. Analisi archeobotaniche nel sito romano di Legino Villette (Savona). In: Archeologia in Liguria 4. Soprintendenza per i Beni Archeologici della Liguria, Genova.
	Arobba, D., Caramiello, R., Bulgarelli, F., 2013d. Roman landscape and agriculture on the ligurian coast through macro and microremains from a Vada Sabatia well (Vado Ligure, Italy). Environmental Archaeology 18(2), 114-131.
	Arobba, D., Caramiello, R., Del Lucchese, A., 2003c. Archaeological investigations in Liguria: preliminary data on the early Iron Age at Monte Trabocchetto (Pietra Ligure, Italy). Vegetation History and Archaeobotany 12, 253-262.
	Arobba, D., Caramiello, R., Falcetti, C., Murialdo, G., 2003a. Evidenze archeologiche e archeobotaniche di funzioni rituali nella cripta protoromantica di S. Eusebio di Perti (Finale Ligure, SV). Atti III Congresso Nazionale di Archeologia medievale, Salerno. All’Insegna del Giglio, Firenze, pp. 705-710.
	Arobba, D., Caramiello, R., Martino, G. P., 1997-1998. Indagini paleobotaniche su reperti di una tomba del IV-V secolo d.C. rinvenuta ad Albintimilium (Ventimiglia, Liguria). Rivista di Studi Liguri LXIII-LXIV, 323-336.
	Arobba, D., Caramiello, R., Martino, G.P., 1999a. Analisi paleobotaniche di resine dal relitto navale romano del Golfo Dianese. Rivista di Studi Liguri LXIII-LXIV, 339-355.
	Arobba, D., Caramiello, R., Martino, G.P., 2005a. Il contributo delle analisi archeobotaniche per la storia del paesaggio agrario della città romana di Albintimilium (Ventimiglia). Rivista di Studi Liguri LXX, 283-306.
	Arobba, D., Caramiello, R., Martino, G.P., 2005b. Offerte votive di origine vegetale in una patera da Albintimilium. In: Cibi e sapori nell’Italia antica. Per un’archeologia del cibo. Produzione, consumo, abitudini alimentari, pratiche cultuali e offerte nella Liguria antica. Soprintendenza per i Beni Archeologici della Liguria, Genova, pp. 13-14.
	Arobba, D., Caramiello, R., Murialdo, G., 2004. L’ambiente naturale e l’economia agraria del nucleo rurale medievale e post-medievale di Castello Locella in Valpia alla luce delle indagini archeobotaniche. In: Arobba, D., Grossi, R. and Murialdo, G. (Eds.), Castello Locella. Un nucleo abitativo in Valpia tra Medioevo ed età Moderna. Istituto Internazionale di Studi Liguri, Bordighera, pp. 89-97.
	Arobba, D., Caramiello, R., Palazzi, P., 2003b. Ricerche archeobotaniche nell’abitato medievale di Finalborgo (Savona): primi risultati. Archeologia Medievale 30, 247-258.
	Arobba, D., Deferrari, G., Nisbet, R., 1996. Carpological investigation at the Cave of Arene Candide: an impression of Barley on a ceramic sherd. In: Maggi, R. (Ed.), Arene Candide: a functional and environmental assessment of the Holocene sequence (excavetions Bernabò Brea-Cardini (1940-1950). Memorie dell' Istituto Italiano di Paleontologia Umana V, pp. 119-123.
	Arobba, D., Giacobini, G., Castelletti, L., Gardini, G., Meriggi, A., Ottoboni, F., 1999b. Analisi di un coprolite rinvenuto nei livelli del Neolitico medio. In: Tiné, S. (Ed.) Il Neolitico nella Caverna delle Arene Candide. Scavi 1972-1977. Collezione Monografie Preistoriche ed Archeologiche X. Istituto Internazionale di Studi Liguri, Bordighera, pp. 25-35.
	Arobba, D., Martino, G.P., 1999. Indagine xilotomica su campioni dello scafo del “Leudo del mercante” (Varazze, Liguria). Archeologia Postmedievale 3, 237-243.
	Arobba, D., Melli, P., Strano, B., 2013a. Genova. Piazza Caricamento. Rivi San Gerolamo e Sant’Anna. In: Archeologia in Liguria 4. Soprintendenza per i Beni Archeologici della Liguria, Genova.
	Arobba, D., Murialdo, G., 1986. Osservazioni palinologiche preliminari sulle incrostazioni di recipienti in pietra ollare di S. Antonino di Perti (Finale Ligure, Savona). Atti Convegno "Archeologia in Liguria: la pietra ollare", Finale Ligure. Rivista di Studi Liguri LII (1-4), pp. 243-250.
	Arobba, D., Murialdo, G., 1996. Analisi di macroresti botanici del I sec. d.C. rinvenuti presso la Pieve del Finale (Finale Ligure, Italia). Allionia 34, 55-61.
	Arobba, D., Murialdo, G., 2001. Le analisi palinologiche e paleocarpologiche. In: Mannoni, T. and Murialdo, G. (Eds.), Sant’Antonino: un insediamento fortificato nella Liguria bizantina. Istituto Internazionale di Studi Liguri, Coll. Monografie Preistoriche ed Archeologiche XII. All’Insegna del Giglio, Firenze, pp. 627-638.
	Arobba, D., Panelli, C., Caramiello, R., Gabriele, M., Maggi, R., 2017. Cereal remains, plant impression and 14C direct dating from the Neolithic pottery of Arene Candide Cave (Finale Ligure, NW Italy). Journal of Archaeological Science Reports 12, 395-404.
	Arobba, D., Vicino, G., 2002. Evidenze di pratiche agricole neolitiche tra i materiali provenienti dai vecchi scavi della grotta del Sanguineto o della Matta (Finale Ligure, SV). Quaderni del Museo Archeologico del Finale 4, 141-145.
	Arobba, D., Vicino, G., 2003. Segnalazione di macroresti botanici nel sito neolitico di S. Sebastiano di Perti (SV). Bollettino dei Musei civici genovesi XIX/XXI, n. 55/63, pp. 29-37.
	Arpenti, E., Ravazzi, C., Deaddis, M., 2004. Il Lavagnone di Desenzano del Garda: analisi pollinica e informazioni paleoecologiche sui depositi lacustri durante le prime fasi d’impianto dell’abitato (Antica età del Bronzo). Notizie Archeologiche Bergomensi 10, Assessorato alla Cultura, Comune di Bergamo.
	Arthur, P., Fiorentino, G., Grasso, A.M., 2012. Roads to recovery: an investigation of early medieval agrarian strategies in Byzantine Italy in and around the eighth century. Antiquity 86, 444-455.
	Augenti, A., Bondi, M., Carra, M., Cirelli, E., Malaguti, C., Rizzi, M., 2006. Indagini archeologiche a Classe (scavi 2004): primi risultati sulle fasi di età altomedievale e dati archeobotanici. In: Francovich, R., Valenti, M. (Eds.), Atti del IV Congresso Nazionale di Archeologia Medievale, Abbazia di San Galgano (Chiusdino, Siena). All’Insegna del Giglio, pp. 124-131.
	Außerlechner, M.V., 2022. Plant macro-remains from the Late Iron Age smithy at Piperbühel (South Tyrol, Italy). Journal of Archaeological Science: Reports 43, 103407.
	Avigliano, R., di Anastasio, G., Improta, S., Peresani, M., Ravazzi, C., 2000. A new Late Glacial - Early Holocene paleobotanical and archeological record in the Venetian Pre-Alps: the peat-bog of Palughetto (Cansiglio Plateau). Journal of Quaternary Sciences 15 (8), 789-803.
FIRST_AUTHOR: B
	Bacci Spigo, G., Martinelli, M.C., Fiorentino, G., Mangano, G., Levi, S.T., Paglialunga, L., 2000. L’insediamento dell’età del Bronzo in Via La Farina isolato 158 a Messina. Lo scavo 1992. Origini 22, Gangemi Editore, Roma, pp. 195-250.
	Bacci Spigo, G.M., Martinelli, M.C., 2000. L’insediamento dell’età del Bronzo in via La Farina isolato 158 a Messina. Lo scavo 1992. Origini 22, 199-202.
	Badino, F., Baioni, M., Castellano, L., Martinelli, N., Perego, R., Ravazzi, C., 2011. Foundation, development and abandoning of a Bronze Age pile-dwelling (“Lucone d”, Garda Lake) recorded in the palynostratigraphic sequence of the pond offshore the settlement. Italian Journal of Quaternary Sciences 24, 177-179.
	Bagolini, B., Barfield, L.H., Broglio, A., 1973. Notizie prelimznarz delle ricerche sull'insediamento neolitico di Fimon-Molino Casarotto (Vicenza) (1969-72). Rivista di Scienze Preistoriche 28(1), 161-215.
	Baioni, M., Bona, F., Perego, R., 2011. Food economy at Lucone di Polpenazze (Brescia - Italy): archaeological, archaeobotanical, archaeozoological data. Economie alimentaire et alimentation à l’Age du Bronze en Europe: aspects pluridisciplinaires « ECOALIM », Aix en Provence, France, p. 13.
	Bakels, C., 2002. Plant remains from Sardinia, Italy with notes on barley and grape. Vegetation History and Archaeobotany 11(1), 3-8.
	Balista, C., Cattani, C., Guerra, L., Maini, E., Marcassa, P., Marchesini, M., Marvelli, S., Rinaldi, L., Zuffi, S. 2018. L’abitato di Cà Spadolino di Coccanile (Copparo – FE) e il popolamento lungo i rami meridionali del delta del Po nell’Età del Bronzo. Padusa, anni LI-LIV (nuova serie), 2015-2018, 161-220.
	Banchieri, D.G., Rottoli, M., 2009. Isolino Virginia: una nuova data per la storia del papavero da oppio (Papaver somniferum subsp. somniferum). Sibrium XXV, 31-49.
	Bandini Mazzanti, M., Accorsi, C.A., Curina, R., Cattini, A., Marchesini, M., 1995. Carpological remains from a pit fill at the Roman villa (1st-4th century AD) of Casteldebole (Bologna, Emilia-Romagna, North Italy). Giornale Botanico Italiano 129, 222.
	Bandini Mazzanti, M., Accorsi, C.A., Forlani, L., Marchesini, M., Torri, P., 1992. Semi e frutti dalla Ferrara basso medioevale. In: Gelichi, S. (Ed.), Ferrara prima e dopo il Castello. Spazio Libri Editori, Ferrara, pp. 118-137.
	Bandini Mazzanti, M., Bosi, G., Marchesini, M., Mercuri, A.M., Accorsi, C.A., 2000. Quale frutta circolava sulle tavole emiliano-romagnole nel periodo romano? Suggerimenti dai semi e frutti rinvenuti in siti archeologici. Atti Società dei Naturalisti e Matematici di Modena 131, 63-92.
	Bandini Mazzanti, M., Bosi, G., Mercuri, A.M., Accorsi, C.A., Guarnieri, C., 2005. Plant use in a city in Northern Italy during the Late Medieval and Reinaissance periods: results of the Archaeobotanical Investigation of 'The Mirror Pit' (14th - 15th century A.D.) in Ferrara. Vegetation History and Archaeobotany 14(4), 442-452.
	Bandini Mazzanti, M., Bosi, G., Romagnoli, C., 2006. Semi e frutti in boccali del monastero benedettino di S. Antonio in Polesine: indizi di antiche preparazioni officinali? In: Guarnieri, C. (Ed.), S. Antonio in Polesine: archeologia e storia di un monastero estense. Quaderni Archeologia Emilia Romagna 12. All’Insegna del Giglio, Firenze, pp. 301-308.
	Bandini Mazzanti, M., Marchesini, M., Marvelli, S., Bosi, G., Mercuri, A.M., Accorsi, C.A., 2001a. Semi e frutti del pozzo di Cognento (Modena) dal periodo tardo romano all'età moderna. In: Marini Calvani, M. (Ed.), Archeologia dell’Emilia Romagna 1999/III. All’Insegna del Giglio, Firenze, pp. 207-228.
	Bandini Mazzanti, M., Mercuri, A.M., Accorsi, C.A., 1996a. Primi dati palinologici sul sito di Monte Castellaccio (76 m s.l.m., 44°21'N 11°42'E, Imola - Bologna; Nord Italia) dall'età del rame all'età del bronzo. In: Pacciarelli, M. (Ed.), La Collezione Pacciarelli. 2. Preistoria. Grafis Edizioni, Imola, pp. 158-174.
	Bandini Mazzanti, M., Mercuri, A.M., Barbi, M., 1996b. I semi/frutti dell'età del bronzo di Monte Castellaccio (76 m s.l.m., 44°21'N 11°42'E, Imola - Bologna; Nord Italia) dall'età del rame all'età del bronzo. In: Pacciarelli, M. (Ed.), La Collezione Pacciarelli. 2. Preistoria. Grafis Edizioni, Imola, pp. 175-180.
	Bandini Mazzanti, M., Mercuri, A.M., Bosi, G., Marchesini, M., Accorsi, C.A., 2001b. The archaeobotanical archive: plants used by man (which, were, how, when?). What fruits did Romans eat in Emilia Romagna (Northern Italy)? Some responses from seeds and fruits. In: Guarino, A. (Ed.), Science and Technology for the safeguard of Cultural Heritage in the Mediterranean Basin. CNR, Alcalà, pp. 318-324.
	Bandini Mazzanti, M., Mercuri, A.M., Trevisan Grandi, G., Barbi, M., Accorsi, C.A., 1999. Il fossato d'Argenta (Ferrara) e la sua bonifica in età medievale: contributo alla ricostruzione della storia del sito in base ai semi e frutti di riempimento. In: Guarnieri, C. (Ed.), Il Tardo Medioevo ad Argenta. Lo scavo di via Vinarola-Aleotti. Quaderni Archeologia Emilia Romagna 2. All'Insegna del Gigli…
	Bandini Mazzanti, M., Taroni, I., 1988a. Frutti e semi dell’età del Bronzo. In: Cardarelli A. (a cura di) Modena dalle origini all’anno Mille. Studi di archeologia e storia (vol. I). Edizioni Panini, Modena, pp. 202–208.
	Bandini Mazzanti, M., Taroni, I., 1988b. Frutti e semi dallo scavo di Tabina di Magreta (XV e VI/V sec. a.C.). In: Cardarelli A. (a cura di) Modena dalle origini all’anno Mille. Studi di archeologia e storia (vol. I). Edizioni Panini, Modena, pp. 233–234.
	Banzi, E., Castiglioni, E., Cottini, M., Livaccari, M., Tecchiati, U., 2009. I resti archeobotanici provenienti da un edificio rustico d’età tardoantica scoperto a Villabassa (BZ) in alta Val Pusteria. Atti dell’Accademia Roveretana degli Agiati 259(VIII/9), 149-166.
	Barelli, L., Pugliese, R., Sadori, L., 2008. Nuovi dati dallo scavo del chiostro del complesso dei Ss. Quattro Coronati a Roma. Rendiconti della Pontificia Accademia di Archeologi 80, 77-121.
	Barfield, L., Castelletti, L., Cremaschi, M., 1975. Stanziamento del Vaso Campaniforme a S.Ilario d’Enza. Preistoria Alpina 11, 155-199.
	Barfield, L.H., Bagolini, B., 1976. The excavations of the Rocca di Rivoli, Verona, 1963-1968. Memorie del Museo Civico di Storia Naturale di Verona (II Serie) n. 1, Verona.
	Barker, G., 1995. A Mediterranean Valley. Landscape archaeology and annales history in the Biferno Valley. Leicester University Press, London.
	Barra, D., Calderoni, G., Cipriani, M, De La Genierè, J., Fiorillo, L., Greco, G., Mariotti Lippi, M., Mori Secci, M., Pescatore, T., Russo, B., Senatore, M.R., Tocco Sciarelli, G., Thorez, J., 1999. Depositional history and palaeogeographic reconstruction of Sele coastal plain during Magna Grecia settlement of Hera Argiva (Southern Italy). Geologica Romana 35, 151-166.
	Bazzini, M., Devoti, G.P., Ghiretti, A., Giannichedda, E., Perego, R., Provini, S., 2008. Un'officina per la lavorazione della steatite (X-XII sec.) ed un granaio carbonizzato (inizi XI) al Monte Castellaro di Groppallo (comune di Farini, media valle del Nure, Piacenza). Prima campagna di scavo (2006-2007). Archeologia Medievale 35, 251-287.
	Becca, G., Deiana, A., Filigheddu, R., 2013. I legni del pozzo. In: Rovina, D., Fiori, M. (Ed.), Sassari. Archeologia urbana. Felici Editore, Ghezzano, pp. 93-95.
	Beccaccioli, M., Moricca, C., Faino, L., Reale, R., Mineo, M., Reverberi, M., 2023 The Neolithic site “La Marmotta”: DNA metabarcoding to identify the microbial deterioration of waterlogged archaeological wood. Frontiers in Microbiology, 14, 1129983. doi: 10.3389/fmicb.2023.1129983
	Bellodi, L., Bertolani Marchetti, D., Frascaroli, G., Manicardi, A., Mondini, M., 1971. Ricerche preliminari sull'abitato preistorico di S. Michele di Valestra (RE). Atti della Società dei Matematici e Naturalisti di Modena 102, 109-124.
	Bellotti, P., Calderoni, G., Dall’Aglio, P.L., D’Amico, C., Davoli, L., Di Bella, L., D’Orefice, M., Esu, D., Ferrari, K., Bandini Mazzanti, M., Mercuri, A.M., Tarragoni, C., Torri, P., 2016. Middle-to late-Holocene environmental changes in the Garigliano delta plain (Central Italy): which landscape witnessed the development of the Minturnae Roman colony? The Holocene 26(9), 1457–1471.
	Beltrame, C., Mozzi, P., Forti, A., Maritan, M., Rucco, A.A., Vavasori, A., Miola, A., 2019. The Fifth-Century AD Riverine Barge of Santa Maria in Padovetere (Ferrara, Italy): A Multidisciplinary Approach to its Environment and Shipbuilding Techniques. Environmental Archaeology. https://doi.org/10.1080/14614103.2019.1586084
	Benatti, A., Bal, M., Allée, P., Bosi, G., Dallai, D., Mercuri, A.M., 2018c. Charcoal Kilns in the Northern Apennines (Italy): Forest Exploitation by Past Societies in Mountain Areas. Interdisciplinaria Archaeologica 9(2), 169-178.
	Benatti, A., Bosi, G., Garcia Alvarez, S., Piastra, S., 2016. L’analisi degli elementi strutturali lignei della miniera di Perticara. In: Garberi, M.L., Lucci, P., Piastra, S. (eds.), Gessi e solfi della Romagna Orientale. Memorie dell’Istituto Italiano di Speleologia, Serie II, vol. 31, CartaBianca, Faenza, pp. 355-362.
	Benatti, A., Bosi, G., Piastra, S., 2018b. Il legname combustibile utilizzato per il funzionamento di due fornaci di gesso di Monte Mauro. Implicazioni circa il paesaggio vegetazionale del recente passato. In: I Gessi di Monte Mauro. Memorie dell’Istituto Italiano di Speleologia, s. II, 34, pp. 585-589.
	Benatti, A., Bosi, G., Rinaldi, R., 2018a. Le analisi archeobiologiche di Santo Stefano in Vicolongo: resti vegetali. In: Campagnari, S., Librenti, M., Foroni, F. (eds.), In loco ubi dicitur Vicolongo. L’insediamento medievale di Santo Stefano a Novi di Modena. Gruppo Studi Bassa Modenese, Novi di Modena, pp. 97-98. ISBN 978-88-98167-197.
	Benatti, A., Bosi, G., Rinaldi, R., Labate, D., Benassi, F., Santini, C., Bandini Mazzanti, M., 2011. Testimonianze archeocarpologiche dallo spazio verde del Palazzo Vescovile di Modena (XII sec. d.C.) e confronto con la flora modenese attuale. Atti Società dei Naturalisti e Matematici di Modena 142, 201-215.
	Bertacchini, M., Marchesini, M., Marvelli, S., 2006. Risultati preliminari sull’evoluzione paleoambientale e paleoclimatica del sito archeologico di Maratta Bassa (Terni). In: Angelelli, C., Bonomi Ponzi, L. (Eds.), Terni - Interamna Nahars - Nascita e sviluppo di una città alla luce delle più recenti ricerche archeologiche. Collection de l’École Française de Rome 362, pp. 95-107.
	Berto, F., 2013. Le analisi archeobotaniche in Italia settentrionale tra Neolitico ed età del Bronzo: ruolo delle piante infestanti nell'economia dell'Italia pre-protostorica. PhD Thesis, Università di Padova
	Berto, F., Rottoli, M., 2006. I resti archeobotanici. In: Boaro, S., Leonardi, G. (Eds.), Il santuario di Villa di Villa di Cordignano, scavi 1997 e 2004. Quaderni di Archeologia del Veneto XXI, 58-61.
	Bertolani Marchetti, D., Dallai, D., Trevisan Grandi, G., 1988. Ricerche palinologiche sugli insediamenti preistorici e protostorici di Tabina di Magreta (MO). In: Cardarelli, A. (a cura di) Modena dalle origini all’anno Mille. Studi di archeologia e storia (vol. I). Edizioni Panini, Modena, pp. 229-233.
	Bertolani, M., Bertolani Marchetti, D., Gasperi, G., Giliberti, T. Giordani, N., Gorgoni, C., Mercuri, A.M., 1995. Ricerche archeometriche sulle fornaci romane di S. Antonio di Formigine (Modena). Atti Convegno Europeo "Ricerche archeometriche e Studi archeologici sulla Ceramica Antica", Roma, pp. 111-131.
	Biagi, P., Castelletti, L., Frontini, P., Leoni, L. 1986. Notizia preliminare sugli scavi di Montano Lucino 1984. Rivista Archeologica Comense 166, 5-23.
	Biagi, P., Nisbet, R., 1986. Popolazione e territorio in Liguria tra il XII ed il IV millennio b.C. In: AA.VV. (Eds.), Scritti in ricordo di Graziella Massari Gaballo e Umberto Tocchetti Pollini. ET Edizioni, Milano, pp. 19-27.
	Biagi, P., Nisbet, R., 1987. Ursprung der Landwirschaft in Norditalien. Zeitschrift für Archäologie 21, 11-24.
	Biagi, P., Nisbet, R., 2008. Gli scavi nella stazione preistorica di Vaiale in Valle Sabbia (Lavenone, Brescia). In: Mottes, E., Nicolis, F., Zontini, G. (Eds.), Archeologia lungo il Chiese. Atti 1° Convegno interregionale, Storo, Italy, pp. 25-35.
	Bianchi, P., Gianadda, R., Martinelli, N., Maspero, A., Rottoli, M., 2001. I manufatti in legno. In: Frontini, P. (Ed.), Castellaro del Vhò. Campagne di scavo 1996-1999. Comune di Milano, Settore Cultura Musei e Mostre, Raccolte Archeologiche e Numismatiche, pp. 155-160.
	Bianchin Citton, E., Balista, C., Castiglioni, E., Gilli, E., Petrucci, G., Rinaldi, L., Bertola, S., 2002. Pozzetti tardoneolitici di Este (Pd), località Meggiaro. In: Ferrari, A., Visentini, P. (Eds.), Atti del Convegno “Il declino del mondo neolitico. Ricerche in Italia centro-settentrionale fra aspetti peninsulari, occidentali e nord-alpini”. Quaderni Museo Archeologico Friuli Occidentale 4, …
	Bianchin Citton, E., Castiglioni, E., in press. I carboni di legna e i resti carpologici dall’insediamento neolitico (III fase VBQ) di Maserà (Pd), via Belzoni. In: Mottes, E. (Ed.), Atti del Convegno di studi “Vasi a bocca quadrata. Evoluzione delle conoscenze, nuovi approcci interpretativi”, Riva del Garda.
	Bianchini, G., Cremonini, S., Di Giuseppe, D., Gabusi, R., Marchesini, M., Vianello, G., Vittori Antisari, L., 2019. Late Holocene palaeo-environmental reconstruction and human settlement in the eastern Po Plain (northern Italy). Catena 176, 324-335.
	Bondesan, A., Asioli, A., Favaretto, S., Fontana, A., Gobbato, D., Lubbiani, A., Miola, A., Sostizzo, I., Toffoletto, F., Valentini, G., 2005. Paleoambienti tardo quaternari nella bassa pianura friulana: ricerche multidisciplinari nell'area di Concordia Sagitaria (Ve). Dipartimento di Geografia, Università di Padova 28, pp. 44-46.
	Borgna, E., Corazza, S., Marchesini, M., Pecci, A ., Petrucci, G., 2022. Fire installations at the Bronze Age site of Ca' Baredi near Aquileia: An interdisciplinary insight into subsistence and social practices. Journal of Archaeological Science-Reports 46, 103648.
	Bortoletto, M., D’Agostino, M., Lezziero, A., Marchesini, M., Marvelli, S., 2011. Evidenze archeologiche sommerse altomedievali ai margini dell’isola di Santa Cristina nella laguna nord di Venezia. Archeologia Veneta 33(2010), 192-239.
	Bosi, G., 2000. Flora e ambiente vegetale a Ferrara tra il X e il XV secolo attraverso i reperti carpologici dello scavo di corso Porta Reno - via Vaspergolo nell'attuale centro storico. Ph.D. Thesis, Università di Firenze. Firenze, Italy.
	Bosi, G., Accorsi, C.A., 2007. Il paesaggio vegetale di Jure Vetere prima e durante la vita del monastero medievale sulla base dei primi dati pollinici. In: Fonseca, C.D., Roubis, D., Sogliano, F. (Eds.), Jure Vetere. Ricerche archeologiche nella prima fondazione monastica di Giocchino da Fiore (indagini 2001-2005). Rubettino Editore, Soveria Mannelli (CZ), pp. 289-292.
	Bosi, G., Accorsi, C.A., 2008a. Primi dati sui microcarboni a San Marino - Poggio Castellano (Età del Bronzo finale). In: Bottazzi, G., Bigi, P. (Eds.), Primi insediamenti sul Monte Titano. Scavi e ricerche (1997-2004). All'Insegna del Giglio, Firenze, pp. 123-124.
	Bosi, G., Accorsi, C.A., 2008b. Primi dati sui microcarboni a Cà Rigo - San Marino (Età del Ferro, VI - inizi IV sec. a.C.). In: Bottazzi, G., Bigi, P. (Eds.), Primi insediamenti sul Monte Titano. Scavi e ricerche (1997-2004). All'Insegna del Giglio, Firenze, pp. 171-172.
	Bosi, G., Accorsi, C.A., Bandini Mazzanti, M., Forlani, L., 2004. The plant remains from the Etruscan-Celtic Village (IV-IIth cent. B.C.) of “Pianella di Monte Savino” - Monte Bibele (Northern Italy). 13th Conference of the International Work Group for Palaeoethnobotany, Girona, Spain, p. 103.
	Bosi, G., Bandini Mazzanti, M., 2006. Lo spettro carpologico del vano sotterraneo di scarico USM5 del monastero di S. Antonio in Polesine: qualche notizia botanica sulla dieta bassomedievale e sull’assetto degli spazi interni. In: Guarnieri, C. (Ed.), S. Antonio in Polesine: archeologia e storia di un monastero estense. Quaderni Archeologia Emilia Romagna 12. All’Insegna del Giglio, Firenze, pp. …
	Bosi, G., Bandini Mazzanti, M., 2009. Analisi carpologiche di saggio nel sito dell'ex Monte di Pietà nel centro storico di Forlì. In: Guarnieri, C. (Ed.), Il Monte prima del Monte - Archeologia e storia di un quartiere medievale di Forlì. AnteQuem, Bologna, pp. 213-219.
	Bosi, G., Bandini Mazzanti, M., 2013. Informazioni etnobotaniche dai reperti carpologici del pozzo: risultati da un saggio preliminare. In: Rovina, D., Fiori, M. (Eds.), Sassari. Archeologia urbana. Felici Editore, Ghezzano, pp. 93-95.
	Bosi, G., Bandini Mazzanti, M., Florenzano, A., Massamba N’siala, I., Pederzoli, A., Rinaldi, R., Torri, P., Mercuri, A.M., 2011. Seeds/fruits, pollen and parasite remains as evidence of site function: Piazza Garibaldi - Parma (N Italy) in Roman and Mediaeval times. Journal of Archaeological Science 38, 1621-1633.
	Bosi, G., Bandini Mazzanti, M., Mercuri, A.M., Torri, P., Trevisan Grandi, G., Accorsi, C.A., Guarnieri, C., Vallini, C., Scafuri, F., 2006. Il Giardino delle Duchesse del Palazzo Ducale Estense di Ferrara da Ercole I (XV sec.) ad oggi: basi archeobotaniche e storico-archeologiche per la ricostruzione del giardino. In: Morel, J.P., Tresserras Juan, J., Matamala, J.C. (Eds.), The Archaeology of cr…
	Bosi, G., Bandini Mazzanti, M., Montecchi, M.C., Torri, P., Rinaldi, R. 2017a. The life of a Roman colony in Northern Italy: ethnobotanical information from archaeobotanical analysis. Quaternary International 460, 135-156.
	Bosi, G., Benatti, A., Rinaldi, R., Dallai, D., Santini, C., Carbognani, M., Tomaselli, M., Bandini Mazzanti, M., 2015a. The memory of water: archaeobotanical evidence of wetland plants from Modena (Emilia-Romagna, Northern Italy) and palaeoecological remarks. Plant Biosystems 149(1), 144-153.
	Bosi, G., Buldrini, F., Rinaldi, R., 2015c. Segnali botanici dal butto: alcune informazioni alimentari. In: Cervigni, L. (ed.) Rinascimento Quotidiano. Scorci di vita dalle cucine di Palazzo Gonzaga tra XVI e XVII secolo. Universitas Studiorum, Mantova, pp. 145-152.
	Bosi, G., Labate, D., Rinaldi, R., Montecchi, M.C., Mazzanti, M., Torri, P., Riso, F.M., Mercuri, A.M., 2019c. A survey of the Late Roman period (3rd-6th century AD): pollen, NPPs and seeds/fruits for reconstructing environmental and cultural changes after the floods in Northern Italy. Quaternary International 499(A), 3-23.
	Bosi, G., Marchesini, M., Marvelli, S., Bandini Mazzanti, M., 2014. L’alimentazione e l’ambiente vegetale ricostruiti attraverso le analisi carpologiche. In: Gelichi, S., Librenti, M., Marchesini, M. (Eds.), Un villaggio nella Pianura. Ricerche archeologiche in un insediamento medievale del territorio di Sant’Agata Bolognese. Quaderni di Archeologia dell’Emilia Romagna 33. All'Insegna del Giglio,…
	Bosi, G., Mercuri, A.M., Bandini Mazzanti, M., Florenzano, A., Montecchi, M.C., Torri, P., Labate, D., Rinaldi, R., 2015b. The evolution of Roman urban environments through the archaeobotanical remains in Modena - Northern Italy. Journal of Archaeological Science 5, 19-31.
	Bosi, G., Mercuri, A.M., Guarnieri, C., Bandini Mazzanti, M., 2009a. Luxury food and ornamental plants at the 15th century A.D. Renaissance court of the Este family (Ferrara, northern Italy). Vegetation History and Archaeobotany 18(5), 389-402.
	Bosi, G., Mercuri, A.M., Pederzoli, A., Torri, P., Florenzano, A., Rinaldi, R., Bandini Mazzanti, M., 2012a. Indagini archeobotaniche sui riempimenti delle buche da rifiuti. In: Marini Calvani, M., Marchi, A.R. (Ed.),Ventidue secoli a Parma: lo scavo sotto la sede centrale della Cassa di Risparmio in piazza Garibaldi. BAR International Series, Oxford, pp. 269-283.
	Bosi, G., Mercuri, A.M., Rinaldi, R., Benatti, A., Riso, F.M., 2019b. Analisi archeobotaniche per il sito di Piazza della Vittoria a Reggio Emilia. In: Podini, M., Losi, A. (ed.), La città che si rinnova. Gli scavi di Palazzo Busetti e Piazza della Vittoria a Reggio Emilia. Grafiche Step, Parma, pp. 159-162.
	Bosi, G., Rinaldi, R., Bandini Mazzanti, M., 2009b. I semi/frutti del butto rinascimentale nell’area di via Micheline a Faenza (RA). In: Guarnieri, C. (Ed.), Il bello dei butti. Quaderni archeologia Emilia Romagna 24. All'Insegna del Giglio, Firenze, pp. 157-162.
	Bosi, G., Rinaldi, R., Benatti, A., 2019a. Le analisi archeobotaniche. In: Campagnari, S., Foroni, F., Neri ,D. (ed.), Una sosta lungo la via Emilia, tra selve e paludi. La mansio di Forum Gallorum a Castelfranco Emilia. DEA 12, MIBAC, Bologna, pp. 205-206.
	Bosi, G., Rinaldi, R., Montecchi, M.C., Torri, P., Bandini Mazzanti, M., 2017b. Analisi archeobotaniche della vasca circolare. In: Labate, D., Malnati, L. (eds) Parco Novi Sad di Modena: dallo scavo al parco archeologico. Quaderni di Archeologia dell’Emilia Romagna 36. All’Insegna del Giglio, Firenze, pp. 185-189. ISBN: 9788878148185
	Bosi, G., Torri, P., Bandini Mazzanti, M., 2018. Analisi palinologiche. In: Falini, P.E. (ed.), I Giardini di Palazzo Te. Un Progetto Guida per i giardini dell’isola (I Giardini dei Gonzaga Vol. II). Del Gallo Editori, Spoleto, pp. 148-154.
	Bosi, G., Torri, P., Galimberti, P.M., Mills, J., Rottoli, M., 2012b. Indagini archeologiche sull’antico Giardino dei semplici della Spezieria dell’Ospedale Maggiore di Milano. Archeologia Uomo e Territorio, 31, pp. 1-20. ISSN 1121-9084.
	Bowes, K. (Ed.), 2020. The Roman Peasant Project 2009-2014: Excavating the Roman Rural Poor. University of Pennsylvania Museum of Archaeology and Anthropology, Philadelphia, US. ISBN 9781949057072 (hardcover), 9781949057089 (ebook).
	Braggio, G., Guido, M.A., Montanari, C., 1982. Analisi pollinica. In: Fossati, S., Milanese, M. (Eds.), Gli scavi del Castellaro di Camogli. Comune di Camogli, Camogli.
	Branch, N., 1997. Palynological study of the early and middle Neolithic cave deposits of Arene Candide: preliminary results. Memorie Istituto Italiano Paleontologia Umana 5, 89-102.
	Branch, N., 2002. L'analisi palinologica per lo studio della vegetazione e della sua gestione. In: Campana, N., Maggi, R. (Eds.), Archeologia in Valle Lagorara. Istituto Italiano Preistoria e Protostoria, pp. 339-352.
	Breda, A., Venturini, I., Castiglioni, E., Cottini, M., 2011. Cereali, legumi, formaggio e attrezzi agricoli. Uno spaccato di vita quotidiana nel villaggio longobardo di Chiari. In: Archetti, G., Baronio, A. (Eds.), La civiltà del latte. Fonti, simboli e prodotti dal Tardoantico al Novecento. Atti dell’Incontro Nazionale di Studio, Brescia. Fondazione Civiltà Bresciana, pp. 611-630.
	Buonincontri, M. P., Allevato, E., Di Pasquale, G., 2013b. The problem of the alternating dominance of deciduous and evergreen vegetation: archaeo-anthracological data from northern Maremma. Annali di Botanica 3, 165-171.
	Buonincontri, M., Moser, D., Allevato, E., Basile, B., Di Pasquale, G., in press. Farming in a rural settlement of central Italy: cultural and environmental implications of crop production through the transition from Lombard to Frank influence (8th- 11th century AD). Vegetation History and Archaeobotany.
	Buonincontri, M.P., Corbino, C.A., Di Pasquale, G., Donnini, D., Mori Secci, M., Pecci, A., Salvini, L., Pignattelli, S., Terzani, M., 2007. Alimentazione e ambiente a Firenze nel XIII secolo: un approccio integrato. In: Cantini, F., Cianferoni, C., Francovich, R., Scampoli E. (Eds.), Firenze prima degli Uffizi. Lo scavo di via dé Castellani: contributi per un’archeologia urbana fra tardo antico …
	Buonincontri, M.P., Di Falco, G., Di Pasquale, G., 2013a. Boschi e coltivi: la gestione delle risorse agroforestali. In: Grassi, F. (Ed.), L’insediamento medievale nelle Colline Metallifere (Toscana, Italia). Il sito minerario di Rocchette Pannocchieschi dall’VIII al XIV secolo. BAR Archaeopress, Oxford, pp. 161-164.
	Buosi, C., Pittau, P., Paglietti, G., Scanu, G.G., Serra, M., Ucchesu, M., Tanda, G., 2015. A human occupation cave during the Bronze Age: Archaeological and Palynological applications of a case study in Sardinia (Western Mediterranean). Archaeometry 57(1), 212–231
	Bökönyi, S., Costantini, L., Fitt, J., 1993a. The Farming Economy. In: Gualtieri, M. (Ed.), Fourth Century B.C. Magna Graecia: A Case Study. Paul Åstroms forlag, Jonsered, pp. 281-307.
	Bökönyi, S., Costantini, L., Fitt, J., 1993b. The plant remains. In: Gualtieri, M. (Ed.), Fourth Century B.C. Magna Graecia: A Case Study. Paul Åstroms forlag, Jonsered, pp. 295-307.
FIRST_AUTHOR: C
	Calcagnile, L., Tinè, V., Quarta, G., D’Elia, M., Fiorentino, G., Scarmiglia, F., Robustelli, G., Abate, M., La Russa, M.F., Pezzino, A., 2010. Chrono-stratigraphic sequence of “Santuario della Madonna” cave (Calabria, Southern Italy): AMS radiocarbon data from a new digging area. Radiocarbon 52, 2-3, 408-414.
	Caldara, M., Cazzella, A., Fiorentino, G., Lopez, R., Magri, D., Moscoloni, M., Narcisi, B., Simone, O., 2003. The relationship between the Coppa Nevigata settlement and the wetland area during the Bronze Age (south-eastern Italy). In: Fouache, E. (Ed.), The Mediterranean world. Environment and history. Elsevier, Paris, pp. 429-437.
	Calderoni, G., Giardini, M., Petitti, P., Sadori, L., 1996. Le piroghe del Lago di Bolsena: analisi xilologiche e datazioni radiometriche. Giornale Botanico Italiano 130, 305.
	Cantini, F., 2003. Il Castello di Montarrenti: lo scavo archeologico (1982-1987). Per la storia della formazione del villaggio medievale in Toscana. All’Insegna del Giglio, Firenze.
	Caprino, P., Colaianni, G., Fiorentino, G., Güll, P., Portulano, C., Solinas, A.M., Tagliente, P., 2007. Lecce, ex Convento del Carmine. Un’associazione di reperti ceramici, vitrei, faunistici e botanici in un silo del XIV secolo. Archeologia Medievale 34, 147-167.
	Caracuta, V., 2011a. Clima e agricoltura in Puglia settentrionale negli ultimi 5000 anni: il contributo dell’Archeologia ambientale e dell’Ecologia storica. Ph.D. Thesis, Università degli Studi di Foggia. Foggia, Italy.
	Caracuta, V., 2011b. Ambiente naturale e strategie agroalimentari in Puglia settentrionale tra Tardo antico e Alto medioevo: l’esempio di Faragola (FG). Post Classical Archaeologies 1, 275-295.
	Caracuta, V., Fiorentino, G., 2009. L’analisi archeobotanica nell’insediamento di Faragola (Fg): il paesaggio vegetale tra spinte antropiche e caratteristiche ambientali, tra tardoantico e altomedioevo. Atti del 5° Congresso Nazionale di Archeologia Medievale. All’Insegna del Giglio, Firenze, pp. 717-726.
	Caracuta, V., Fiorentino, G., 2011. Wood for fuel in Roman hypocaust baths: new data from the Late-Roman villa of Faragola (SE Italy). Saguntum 11, 167-168.
	Caracuta, V., Fiorentino, G., 2012. Ambiente e strategie produttive nei siti di san Lorenzo in Carminiano e Pantano (Fg) tra XII e XIV secolo. In: Favia, P., Houben, H., Toomaspoeg, K. (Eds.), Federico II e i cavalieri teutonici in Capitanata. Recenti ricerche storiche e archeologiche. Acta Theutonica 7, pp. 317-332.
	Caracuta, V., Fiorentino, G., Turchiano, M., Volpe, G., 2012. Processi di formazione di due discariche altomedievali del sito di Faragola: il contributo dell’analisi archeobotanica. Post Classical Archaeologies 2, 225-245.
	Caramiello, R., Arobba, D., Fossa, D., Preacco, M.C., Micheletto, E., 2004. Preliminary palynological studies at the roman site of Pollenzo (Cuneo, Italy). XI Congress IPC, Granada, Spain. Polen 14, pp. 562-563.
	Caramiello, R., Fioravanti, M., Faccio, A., 2001b. Studi ed analisi tecnologiche dei manufatti lignei. In: AA.VV. (Eds.), La Casa di Giulio Polibio, Vol. II: Studi Interdisciplinari, Centro Studi Arti Figurative, Ministero per i Beni e le Attività Culturali, Soprintendenza Archeologica di Pompei, Università di Tokio, pp. 135-148.
	Caramiello, R., Fioravanti, M., Griffa, A., Macchioni, N., Uzielli, L., Zeme, A., 1992a. Analisi e conservazione del materiale ligneo degli scavi di Ercolano: problematiche e primi risultati. Allionia 31, 47-60.
	Caramiello, R., Fossa, V., Arobba, D., 2006. Analisi palinologiche a Terravecchia di Grammichele - Occhiolà. In: Barra Bagnasco, M. (Ed.), Da Terravecchia di Grammichele a Occhiolà. Archeologia di un insediamento della Sicilia centro-orientale: campagne di scavo 2000-2001. Ed. dell’Orso, Alessandria, pp. 455-474.
	Caramiello, R., Fossa, V., Siniscalco, C., Arobba, D., 2013, La ricostruzione paleoambientale ad Augusta Bagiennorum in età romana. In: Preacco, M.C. (Ed.), Augusta Bagiennorum. Storia e archeologia di una città augustea. Celid, Torino, pp. 62-73.
	Caramiello, R., Potenza, A., 1998. Ricerche palinologiche in insediamenti Tardoromani e altomedievali del Piemonte. In: Mercando, L. and Micheletto E. (Eds.), Archeologia in Piemonte, Vol 3. Allemandi, Torino, pp. 109-120.
	Caramiello, R., Siniscalco, C., 1997. Studio archeobotanico nell'abitato indigeno ellenizzato di Pomarico Vecchio (Matera). In: Barra Bagnasco, M. (Ed.), Pomarico Vecchio. Abitato Mura Necropoli Materiali. Congedo ed., Galatina, pp. 253-268.
	Caramiello, R., Siniscalco, C., Arobba, D., 2001a. Vegetation and human impact from the Neolithic to the Bronze Age in Southern Piedmont, Italy: palynological data from the “Le Ginestre” archaeological site. In: Guarino, A. (Ed.), Science and Technology for the safeguard of Cultural Heritage in the Mediterranean Basin. CNR, Alcalà, pp. 357-365.
	Caramiello, R., Siniscalco, C., Griffa, A., Ciarallo, A.M., Fioravanti, M., 1996. Studies on wood material from Herculanum: first analysis of veneered bed-heads. In: Science and Technology for the safeguard of Cultural Heritage in the Mediterranean Basin. CNR, Catania/Siracusa, pp. 1555-1557.
	Caramiello, R., Siniscalco, M.C., Zeme, A., Forlani, L., Accorsi, C.A., Arobba, D., Bandini Mazzanti, M., Zanini, E., 1999. Analisi paleobotaniche e sedimentologiche: storia forestale, clima ed agricoltura a Trino dall'età romana al Medioevo. In: Negro Ponzi Mancini, M.M. (Ed.), S. Michele di Trino (VC). Dal villaggio romano al castello medievale. L'insegna del Giglio, Firenze, pp. 577-599.
	Caramiello, R., Zeme, A., 1992. Analisi palinologiche. In: Micheletto, E. (Ed.), Un insediamento tardo romano ed altomedievale nell'area della torre di S. Stefano Belbo. Primi dati dallo scavo. Alba Pompeia 13, 43.
	Caramiello, R., Zeme, A., 1994. Analisi palinologiche in terreni dallo scavo del cortile del Palazzo Vescovile a Tropea. In: Sabbione C., Di Gangi G., Lebole Di Gangi C.M., Barello F., Borgarelli P. (Eds.), 1994. Scavi medievali in Calabria: Tropea 1, rapporto preliminare. Archeologia Medievale 21, pp. 351-374.
	Caramiello, R., Zeme, A., 1995. Analisi archeopalinologica in sequenze stratigrafiche comprese tra il neolitico e l'età del Bronzo. In: Venturino Gambari M. (Ed.), Navigatori e contadini. Alba la Valle del Tanaro nella preistoria. Camedda & C., Torino, pp. 239-244.
	Caramiello, R., Zeme, A., Gemello, P., Barra, M., Preacco, C., 1992b. Rilievi palinologici in località "Centocamere" e "Marasà Sud" (Locri Epizefirii) e loro rapporto con le interpretazioni storico-archeologiche. Allionia 31, 7-20.
	Caramiello, R., Zeme, A., Siniscalco, C., Forlani, L., Accorsi, C. A. Arobba, D., Bandini Mazzanti, M., Zanini, E., 1998-99. Analisi paleobotaniche e sedimentologiche: storia forestale, clima ed agricoltura in Trino dall'età romana al medioevo. In: Negro Ponzi Mancini, M.M. (Ed.), S. Michele di Trino (VC). Dal villaggio romano al Castello Medioevale. Ricerche di Archeologia Altomedievale e Mediev…
	Carannante, A., Chilardi, S., Fiorentino, G., Guglielmi, R., Lange, M., Marazzi, F., Pecci, A., Salamida, P., Solinas, F., 2007. I reperti delle cucine monastiche di san Vincenzo al Volturno. In: Marazzi, F., Gobbi, A. (Eds.), Il lavoro nella regola. L’approvvigionamento alimentare e il cantiere edile di San Vincenzo al Volturno fra IX e XI secolo. Quaderno della ricerca scientifica, pp. 35-58.
	Carannante, A., Chilardi, S., Fiorentino, G., Pecci, A., Solinas, F., 2008. Le cucine di San Vincenzo al Volturno. Ricostruzione funzionale in base ai dati topografici, strutturali, bioarcheologici e chimici. In: De Rubeis, F., Marazzi, F. (Eds.), Monasteri in Europa occidentale (secoli VIII-XI): topografia e strutture. Atti del Convegno Internazionale. Viella Editore, Roma, pp. 489-507.
	Caroli, I., Caldara, M., 2007. Vegetation history of Lago Battaglia (eastern Gargano coast, Apulia, Italy) during the middle-late Holocene. Vegetation History and Archaeobotany 16, 317–327.
	Carra, M., 2004. Agricoltura ed economia di sussistenza del territorio reggiano nella preistoria. Studio paletnobotanico preliminare dell’insediamento neolitico di Bazzarola (RE). Pagine di Archeologia 2000-2002 6, Reggio Emilia, pp. 1-74.
	Carra, M., 2008. Plant macroremains from Olmi 1 (Sesto Fiorentino, Florence). Preliminary study. In: Baioni, M., Leonini, V., Lo Vetro, D., Martini, F., Poggiani Keller, R., Sarti, L. (Eds.), Proceedings of the 10th Meeting “Archéologie et Gobelets” (Florence, Siena, Villanuova sul Clisi). Millenni, Firenze, pp. 59-66.
	Carra, M., 2009a. Alimentazione, ambiente ed economia di sussistenza su base vegetale. Studio archeobotanico preliminare dei macroresti provenienti dal sito di Solarolo. IpoTESI di Preistoria 2, 281-291.
	Carra, M., 2009b. Analisi dei macroresti vegetali dall’area produttiva di Spinellina. In: Iaia, C., Moroni Lanfredini, A. (Eds.), L’Età del Ferro a Sansepolcro. Attività produttive e ambiente nel sito di Trebbio. Aboca Edizioni, Perugia, pp. 83-88.
	Carra, M., 2010a. Il contributo dell’Archeobotanica: analisi paleocarpologica preliminare del Saggio F. In: Giorgi, E., Lepore, G. (Eds.), Archeologia nella Valle del Cesano da Suasa a Santa Maria in Portuno. Atti del Convegno per i venti anni di ricerche dell’Università di Bologna. Ante Quem, Studi e Scavi nuova serie 25, Bologna, pp. 491-495.
	Carra, M., 2010b. I macroresti vegetali: alimentazione ed ambiente. In: Giorgi, E., Lepore, G. (Eds.), Archeologia nella Valle del Cesano da Suasa a Santa Maria in Portuno. Atti del Convegno per i venti anni di ricerche dell’Università di Bologna. Ante Quem, Studi e Scavi nuova serie 25, Bologna, pp. 121-124.
	Carra, M., 2010c. Castello di Gerione: l’utilizzo delle risorse vegetali. Analisi dei macroresti prelevati nelle campagne di scavo 2008 e 2009. In: Quilici, L. (Ed.), Castello di Gerione. Ricerche topografiche e scavi. Atlante tematico di Topografia Antica XVII supplemento. L’Erma di Bretschneider, Roma, pp. 159-174.
	Carra, M., 2012. Alimentazione ed economia di sussistenza su base vegetale ad Oppeano. In: Candelato, F., Moratello, C. (Eds.), Archeologia, Storia, tecnologia. Ricerche storiche e archeologiche dell’Università di Verona. Progetto integrato per l’applicazione di tecnologie avanzate ai fini del recupero, dello studio e della fruizione dei beni archeologici. Atti del Convegno, Verona. Qui Edit, Ver…
	Carra, M., 2013. Le indagini archeobotaniche nell’area dell’Emilia orientale e della Romagna. In: De Grossi Mazzorin, J., Curci, A., Giacobini, G. (Eds.), Economia e ambiente nell’Italia Padana dell’Età del Bronzo. Le indagini Bioarcheologiche. Beni Archeologici, Conoscenza e Tecnologie, Quaderno 11. Edipuglia, Bari, pp. 329-356.
	Carra, M., Beltrani, M.C., 2007. Ambiente e colture nel Neolitico della pianura mantovana. Studio paleocarpologico dell’area insediativa di Levata di Curtatone (MN). Ocnus Bologna 15, 79-88.
	Carra, M., Cattani, L., 2002. Dati paleobotanici dell’insediamento di Castellaro Lagusello (MN). In: Aspes, A. (Ed.), Preistoria Veronese. Contributi ed aggiornamenti. Memorie del Museo Civico di Storia Naturale di Verona, 2° serie, Sezione Scienze dell’Uomo 5, pp. 124-125.
	Carra, M., Cattani, L., Luciani, P., Rizzi, M., Wiethold, J., 2005. Derrate alimentari nell’economia della comunità etrusco-celtica di Monte Bibele. Studio archeobotanico della Casa 2. Ocnus Bologna 13, 147-160.
	Carra, M., Cattani, L., Rizzi, M., 2007. L’economia di sussistenza al Villaggio delle Macine (Castel Gandolfo, Roma) su basi paleocarpologiche. Atti 40° Riunione Scientifica IIPP, Roma. Firenze, pp. 775-786.
	Carra, M., Cattani, L., Zanni, C., 2003. Aspetti paletnobotanici dell’area insediativa protostorica di S. Maria in Belverde sul Monte Cetona (Siena). Rivista di Scienze Preistoriche 53, 505-518.
	Carra, M., in press. I macroresti vegetali dal sito di Ponte Ghiara (PR): considerazioni paleo-ecologiche e paleo-economiche. Atti del Convegno “Il pieno sviluppo del Neolitico in Italia”, Finale Ligure. Rivista di Studi Liguri.
	Carra, M., Ricciardi, S., 2007. Il Neolitico della pianura reggiana. Studi archeobotanici dell’insediamento di Bazzarola (RE). Ambiente e Territorio, Annali dell’Università degli Studi di Ferrara, Museologia Scientifica e Naturalistica, pp. 3-6.
	Carroll, F. A., Hunt, C. O., Schembri, P. J., Bonanno, A., 2012. Holocene climate change, vegetation history and human impact in the Central Mediterranean: evidence from the Maltese Islands. Quaternary Science Reviews 52, 24-40.
	Carugati, M.G., 1993. Il neolitico antico in Friuli attraverso lo studio dei resti vegetali carbonizzati di tre siti: Fagnigola (PN), Valer (PN) e Sammardenchia (UD). Quaderni Friulani di Archeologia 3, 17-27.
	Carugati, M.G., 1994. Nota sui resti vegetali carbonizzati del sito neolitico di Valer (Azzano Decimo - Pordenone). Atti Società Preistoria Protostoria Friuli-V.G. VIII, 115-120.
	Carugati, M.G., Castelletti, L., Rottoli, M., 1996. L'agricoltura nel primo neolitico del Friuli. Le ricerche a Sammardenchia, Fagnigola e Valer. In: Ferrari, A., Pessina, A. (Eds.), Sammardenchia e i primi agricoltori del Friuli. Banca di Credito Cooperativo di Basiliano, Tavagnacco, pp. 103-112.
	Caruso Fermé, L., Mineo, M., Remolins, G., Mazzucco, N., Gibaja, J. F. 2023. Navigation during the early Neolithic in the Mediterranean area: study of wooden artifacts associated with dugout canoes at La marmotta (Lago di Bracciano, Anguillara Sabazia, Lazio, Italy). Quaternary Science Reviews, 311, 108129.
	Castaldi, E., 1987. Grotta del Guano di Oliena. Relazione preliminare dello scavo 1978. Atti della XXVI Riunione Scientifica il Neolitico in Italia, Firenze. Protostoria IIdPe, pp. 831-843.
	Castellano, L., Deaddis, M., Margaritora, D., Ravazzi, C., Casini, S., De Amicis, M., Fredella, C., de Marinis, R.C., Rapi, M., Quirino, T., Marchetti, M., Perego, R., Zanon, M., 2012b. Forcello di Bagnolo San Vito (MN): Archaeology and paleoenvironment of an Etruscan harbour in Northern Italy. 18th Annual Meeting of the European Association of Archaeologists, Helsinki, Finland, p. 264.
	Castellano, L., Perego, R., Rizzi, A., Ravazzi, C., 2010. Lavori di realizzazione del Parco Archeologico nell’area megalitica di Via Saint Martin de Corléans (AO). Analisi archeobotaniche. Rapporto tecnico conclusivo sullo studio dei macroresti vegetali. C.N.R. - IDPA. Incarico della Regione Autonoma Valle d'Aosta, p. 122.
	Castellano, L., Pini, R., Ravazzi, C., 2012a. Prime indagini archeobotaniche stratigrafiche. In: Fortunati, M., Ghiroldi, A. (Eds.), Hospitium Comunis Pergami. Soprintendenza per i Beni Archeologici della Lombardia, Milano, pp. 111-112.
	Castellano, L., Ravazzi, C., Furlanetto, G., Pini, R., Saliu, F., Lasagni, M., Orlandi, M., Perego, R., Degano, I., Valoti, F., de Marinis, R.C., Casini, S., Quirino, T., Rapi, M., 2017. Charred honeycombs discovered in Iron Age Northern Italy. A new light on boat beekeeping and bee pollination in pre-modern world. Journal of Archaeological Science 83, 26-40.
	Castelletti, L., 1972. Contributo alle ricerche paletnobotaniche in Italia. Istituto Lombardo Scienze Lettere, Rend. Cl. Lettere 106, 331-374.
	Castelletti, L., 1975a. Segale (Secale cereale L.) subfossile a Lomello. Atti Centro studi e documentazione sull'Italia romana 6, 55-71.
	Castelletti, L., 1975b. Materiali botanici della fornace di campane (sec. XII) e resti di sarcofago ligneo (sec. XIV) da Sarzana. Archeologia Medievale 2, 149-60.
	Castelletti, L., 1976. Agricoltura neolitica a sud delle Alpi. Atti Centro studi e documentazione sull'Italia romana 7, 105-115.
	Castelletti, L., 1977. Legni carbonizzati e altri resti vegetali macroscopici. In: Frova, A. (Ed.), Scavi di Luni II. Roma, pp. 736-41.
	Castelletti, L., 1978. Resti organici nelle tombe della Ca` Morta. Catalogo della Mostra "Età del Ferro a Como", Como, pp. 99-102.
	Castelletti, L., 1983. I resti vegetali macroscopici. In: Borghi, J., et alii (Eds.), Ricerche nella necropoli della Ca` Morta (1979/80/81). Rivista Archeologica Comense 165, 34-38.
	Castelletti, L., 1984a. Resoconto dei materiali botanici di Rivarolo Mantovano. In: Anghinelli, S., Anghinelli, A. (Eds.), Stanziamento Neolitico della Cultura dei Vasi a Bocca Quadrata a Rivarolo Mantovano, nel Campo "Pegorone III". Preistoria Alpina 20, 102.
	Castelletti, L., 1984b. Analisi dei legni. In: Borghi, J., et alii (Eds.), Ricerche a Pompei. L'insula 5 della Regio VI dalle origini al 79 d.C. L'erma di Bretschneider, Roma, pp. 352-355.
	Castelletti, L., 1985. Resti vegetali macroscopici e resti di cibo dalla necropoli romana di Angera (Varese, Italia). In: Sena Chiesa, G. (Ed.), Angera Romana - Scavi nella Necropoli. Roma, pp. 591-595.
	Castelletti, L., 1986. I resti vegetali dallo scavo dell'abitato. In: AA.VV. (Eds.), Gli Etruschi di Tarquinia. Catalogo della Mostra, pp. 381-383.
	Castelletti, L., 1987. Materiali botanici del II sec. a.C. dal saggio di scavo davanti al Capitolium di Brescia. Natura Bresciana 23, 375-381.
	Castelletti, L., Castiglioni, E., 1991. Resti vegetali. In: Brogiolo, G.P., Castelletti, L. (Eds.), Archeologia a Monte Barro I, Il grande edificio e le torri. Editrice Stefanoni/Casa Editrice Guido Stefanoni, Lecco, pp. 169-203.
	Castelletti, L., Castiglioni, E., 1999. Resti antracologici. In: Tinè, S. (Ed.), Il Neolitico nella Caverna delle Arene Candide (scavi 1972-1977). Collezione di Monografie Preistoriche ed Archeologiche X, Istituto Internazionale di Studi Liguri - Bordighera, pp. 18-24.
	Castelletti, L., Castiglioni, E., Cottini, M., Rottoli, M., 1996a. Lo stoppino di lucerna del Portofranco. In: Melli, P. (Ed.), La città ritrovata. Tormena, Genova, pp. 163-164.
	Castelletti, L., Castiglioni, E., Cottini, M., Rottoli, M., 1996b. Analisi paleobotaniche. L’uva, i legni e gli incannucciati. In: Melli, P. (Ed.), La città ritrovata. Archeologia urbana a Genova 1984-1994. Tormena ed., Genova, pp. 263-269.
	Castelletti, L., Castiglioni, E., Leoni, L., Rottoli, M., 1998. Resti botanici dai contesti del Neolitico medio-recente. Appendice 3. Bullettino di Paletnologia Italiana (Roma) 89, 191-200.
	Castelletti, L., Castiglioni, E., Motella, S., 1990a. Antracologia delle terre di rogo. In: Ruta Serafini, A. (Ed.), La necropoli paleoveneta di via Tiepolo a Padova. Libreria Editrice Zielo, pp. 148-154.
	Castelletti, L., Castiglioni, E., Rottoli, M.,1992. Resti vegetali e alimentari da Lazise. In: AA.VV. (Eds.), C'era una volta Lazise, Catalogo della Mostra. Neri Pozza Editore, Vicenza, pp. 87-101.
	Castelletti, L., Costantini, L., Tozzi, C. 1987. Considerazioni sull'economia e l'ambiente durante il neolitico in Italia. Atti 26° Riunione Scientifica IIPP, Firenze, pp. 37-55.
	Castelletti, L., Leoni, L., Rottoli, M., 1992. Indagini paletnobotaniche al Palù di Livenza (Pordenone). Atti della Società per la Preistoria e la Protostoria del Friuli-Venezia Giulia VI (1987-1991), pp. 61-63.
	Castelletti, L., Madella, M., 1994. Appendice 3. In: Banchieri, D.G, Balista, C. (Eds.), Note sugli scavi di Pizzo di Bodio (Varese), 1985-88. Preistoria Alpina 27, 236 -238.
	Castelletti, L., Maspero, A., 1988. Analisi di resti vegetali macroscopici. In: Panazza, G., Brogiolo, G.P. (Eds.), Ricerche su Brescia altomedioevale, vol.1, lo scavo di via Alberto Mario. Ateneo di Brescia Accademia di Scienze Lettere ed Arti, Brescia, pp. 125-132.
	Castelletti, L., Maspero, A., 1992. Analisi di resti vegetali di Campo Ceresole del Vhò di Piadena e di altri siti neolitici padani. Natura Bresciana, Annali Museo Civico Scienze Naturali Brescia 27, 289-305.
	Castelletti, L., Maspero, A., Motella, S., Rottoli, M., 1990b. Analisi silotomiche e tecnica di lavorazione del legno. In: Berti, F. (Ed.), Fortuna Maris, la nave romana di Comacchio. Nuova Alfa Ed., Bologna, pp. 136-153.
	Castelletti, L., Maspero, A., Motella, S., Rottoli, M., 1990c. Le corde e gli intrecci di fibra vegetale. In: Berti, F. (Ed.), Fortuna Maris, la nave romana di Comacchio. Nuova Alfa Ed., Bologna, pp. 154-156.
	Castelletti, L., Maspero, A., Motella, S., Rottoli, M., 1990d. Analisi tecnologiche dei tessuti. In: Berti, F. (Ed.), Fortuna Maris, la nave romana di Comacchio. Nuova Alfa Ed., Bologna, pp. 157-160.
	Castelletti, L., Motella De Carlo, S., 1990. Legnano, via Pietro Micca - Analisi dei resti vegetali. In AA.VV. (Eds.), Riti e offerte per un viaggio nell'aldilà: la necropoli romana di via Pietro Micca. Comune di Legnano, pp. 1-5.
	Castelletti, L., Motella de Carlo, S., 1998a. La ricerca archeobotanica preistorica e protostorica in Piemonte: risultati e prospettive. Atti 32° Riunione Scientifica IIPP, Alba. Firenze, pp. 363-373.
	Castelletti, L., Motella De Carlo, S., 1998b. Dallo scavo alla ricostruzione agrosilvopastorale in età altomedievale e medievale. In: Mercando, L. (Ed.), Archeologia in Piemonte. Il Medioevo. Torino, pp. 43-57.
	Castelletti, L., Motella De Carlo, S., 1999. Il paesaggio nel medioevo attraverso lo studio dei resti vegetali. In: Micheletto, E. (Ed.), Una città nel medioevo. Archeologia e architettura ad Alba dal VI al XV secolo. Famija Albèisa, Alba, pp. 291-301.
	Castelletti, L., Motella De Carlo, S., 2006. La situazione delle ricerche tra archeobotanica e alimentazione in Piemonte nel quadro delle attività del laboratorio di archeobiologia di Como. In: Mercuri, A.M., Baroni, R., Mariotti Lippi, M. (Eds.), Archeobotanica e alimentazione. Workshop, Firenze 18 dicembre 2006. Atti Società Naturalisti Matematici di Modena 137, pp. 275-290.
	Castelletti, L., Rottoli, M., 1986. Resti vegetali macroscopici - Rapporto preliminare. In: De Marinis, R. (Ed.), Gli Etruschi a Nord del Po, Catalogo della mostra I. Udine, pp. 177-183.
	Castelletti, L., Rottoli, M., 2002. Nuovi dati sull’agricoltura e l’ambiente del Neolitico dell’Italia settentrionale. Atti 33° Riunione Scientifica IIPP, Trento. Firenze, pp. 271-277.
	Castiglioni, E., Fontana, A., Visentini, P., 2003b. Recenti dati sulla preistoria del Friuli occidentale. In: Tasca, G. (Ed.), Giornata di Studio sull’archeologia del medio e basso Tagliamento “in ricordo di Giuseppe Cordenos”. San Vito al Tagliamento, Pordenone, pp 10-35.
	Castiglioni, E., Rottoli, M., 2010a. Resti botanici dall’area sacra (VII secolo a.C. - I secolo d.C.). In: Rossi, F. (Ed.), Il santuario di Minerva. Un luogo di culto a Breno tra Protostoria ed età romana. ET Edizioni, Milano, pp. 118-123.
	Castiglioni, E., 1992. I resti vegetali. In: Castiglioni, E., Cupelli, G., Falcetti, C., et al. (Eds.), Il castrum tardo-antico di S. Antonino di Perti, Finale Ligure (Savona): terze notizie preliminari sulle campagne di scavo 1982-1991. Archeologia Medievale, pp. 355-362.
	Castiglioni, E., 2001. I carboni. In: Mannoni, T., Murialdo, G. (Eds.), S. Antonino: un insediamento fortificato nella Liguria Bizantina. Istituto Internazionale di Studi Liguri, Collezione di monografie preistoriche ed archeologiche XII. Bordighera, pp. 617-626.
	Castiglioni, E., 2003a. I macroresti botanici. Appendice, in Bianchin Citton et al. Pozzetti tardoneolitici di Este (PD), località Meggiaro. In: Ferrari, A., Visentini, P. (Eds.), Il declino del mondo neolitico. Ricerche in Italia centro-settentrionale fra aspetti peninsulari, occidentali e nord-alpini. Atti del Convegno, Pordenone. Quaderni del Museo Archeologico del Friuli Occidentale 2, pp. 51…
	Castiglioni, E., 2003b. L’ambiente naturale - L’agricoltura e la preparazione del cibo. In: Càssola Guida, P., Corazza, S. (Eds.), Il castelliere di Variano. Le attività e gli spazi domestici in un villaggio di 3000 anni fa. Guida alla Mostra di Basiliano. Grafiche Tielle, Sequals, Pordenone, pp. 22-27, 52-55.
	Castiglioni, E., 2005a. I macroresti botanici dall’abitato di Casazza (BG). In: Laboratorio di Archeobiologia, Ricerche e studi (1998-2000). AIS-Archeologia dell’Italia settentrionale 9, pp. 103-113.
	Castiglioni, E., 2005b. Analisi archeobotaniche su campioni di San Candido. In: Dal Ri, L., di Stefano, S. (Eds.), Littamum. Una mansio nel Noricum. BAR International Series 1462, pp. 523-537.
	Castiglioni, E., 2007. Resti botanici dai contesti dell’età del Ferro. In: Ciurletti, G. (Ed.), Fra il Garda e le Alpi di Ledro. Monte S. Martino. Il luogo di culto (ricerche e scavi 1969-1979). Trento, pp. 195-207.
	Castiglioni, E., 2008. I resti botanici. In: Maniscalco, L. (Ed.), Il santuario dei Palici. Un centro di culto nella Valle del Margi. Regione Siciliana, Assessorato dei beni culturali, ambientali e della pubblica istruzione, Dipartimento dei beni culturali, ambientali e dell’educazione permanente, Collana d’area, Quaderni 11, Palermo, pp. 365-386.
	Castiglioni, E., 2009. I resti botanici dall’abitato altomedievale di San Bartolomeo. In: Brogiolo, G.P., Mariotti, V. (Eds.), San Martino di Serravalle e San Bartolomeo de Castelàz. Due chiese di Valtellina: scavi e ricerche. Silvana Editoriale spa, Cinisello Balsamo, Milano, pp. 93-105.
	Castiglioni, E., Cottini M., 2016. I carboni di legna, i semi e i frutti per una ricostruzione del paesaggio e delle coltivazioni. In: Gaino, M., Rossignoli, C., Tuzzato, S. (eds.), Archeologia, Storia e Idraulica. L’area del bacino di laminazione a Caldogno. SAP, Mantova, pp. 45-48
	Castiglioni, E., Cottini, M., 1997. Carotaggi dal fossato di drenaggio. Appendice I, in Banchieri, D.G., L’abitato neo-eneolitico di Pizzo di Bodio. In: Archeologia della Regio Insubrica. Dalla preistoria all’Alto Medioevo. Atti del Convegno di Chiasso, pp. 224-227.
	Castiglioni, E., Cottini, M., 1999. I resti botanici dalla necropoli di via Tito Livio a Como. In: Caporusso, D. (ed.), Como-via Tito Livio: necropoli del Golasecca IA2 e IB (IX-VIII sec. a.C.). Rivista Archeologica Comense (RAC) 180, pp. 127-140.
	Castiglioni, E., Cottini, M., 2000a. I resti antracologici di Pizzo di Bodio (scavi 1994). Sibrium XXIII, 479-484.
	Castiglioni, E., Cottini, M., 2000b. I macroresti vegetali al Lago Nero/Seeberg. In: Niederwanger, G., Tecchiati, U. (Eds.), Acqua/fuoco/cielo. Un luogo di roghi votivi di minatori della tarda età del Bronzo. Museo Archeologico dell’Alto Adige, pp. 36, 37.
	Castiglioni, E., Cottini, M., 2005a. La realtà archeologica.Testimonianze della dieta vegetale in una abitazione dell’età del Ferro a Roverbella. In: Menotti, E.M. (Ed.), Cibo: vita e cultura - nelle collezioni del Museo Archeologico Nazionale di Mantova. Tre lune edizioni, Mantova, pp. 87-88.
	Castiglioni, E., Cottini, M., 2005b. I resti botanici carbonizzati dalla struttura a scorie di Millan. Indagini preliminari. In: Dal Ri, L., Tecchiati, U. (Eds.), Der spätkupferzeitliche Schmelzplatz von Milland bei Brixen im Rahmen der beginnenden Metallurgie im alpinen Raum. Internationale Tagung, Bozen 15, pp. 13-15.
	Castiglioni, E., Cottini, M., in press. I macroresti botanici dalla capanna E dell’abitato di Laives - Reif (BZ).
	Castiglioni, E., Cottini, M., Rettore, E., Rottoli, M., 2004. Il legno, i tessuti, i cuoi e gli altri materiali organici dalla necropoli longobarda e dall’abitato. In: Pejrani Baricco, L. (Ed.), Presenze Longobarde. Collegno nell’alto medioevo. Torino, pp.177-205.
	Castiglioni, E., Cottini, M., Rottoli, M., 1998a. I macroresti vegetali. In: Fortunati Zuccalà, M. (Ed.), Verdello (BG) Località Colabiolo, via Garibaldi. Necropoli di età romana. Soprintendenza Archeologica della Lombardia-Notiziario 1995-97, pp. 74-75.
	Castiglioni, E., Cottini, M., Rottoli, M., 1998b. Indagini archeobotaniche. In: Dander, P., De Vanna, L., Salsarola, D. (Eds.), Capo di Ponte (BS) Frazione Pescarzo. Una casa camuna tra la tarda età del Ferro e la prima romanizzazione. Soprintendenza Archeologica della Lombardia-Notiziario 1995-97, pp. 84.
	Castiglioni, E., Cottini, M., Rottoli, M., 1999a. Indagini archeobotaniche. In: Filli Rossi (Ed.), La casa camuna di Pescarzo di Capo di Ponte. In: Santoro Bianchi, S. (Ed.), Studio e conservazione degli insediamenti minori romani in area alpina. Atti dell’incontro di studi, Forgaria del Friuli, pp 166-170.
	Castiglioni, E., Cottini, M., Rottoli, M., 1999b. I resti botanici di Santa Giulia a Brescia. In: Brogiolo, G.P. (Ed.), S. Giulia di Brescia, gli scavi dal 1980 al 1992. Reperti preromani, romani e altomedievali. All’Insegna del Giglio, pp. 401-424.
	Castiglioni, E., Cottini, M., Rottoli, M., 1999c. Mariano, Via T. Grossi: analisi archeobotaniche. In: Frigerio, G. (Ed.), Storia di Mariano Comense. Dalla Preistoria all’alto medioevo, vol. I. Società Archeologica Comense, Mariano Comense, pp. 107-112.
	Castiglioni, E., Cottini, M., Rottoli, M., 2000. Paleobotanica e archeologia. In: Binaghi, M.A., Squarzanti, M. (Eds.), Museo Civico di Sesto Calende, La raccolta archeologica e il territorio, p. 49.
	Castiglioni, E., Cottini, M., Rottoli, M., 2001. I resti archeobotanici. In: Brogiolo, G.P., Castelletti, L. (Eds.), Archeologia a Monte Barro, II - Gli scavi 1990-97 e le ricerche al S. Martino di Lecco. Consorzio Parco Monte Barro, Museo Archeologico “P. Giovio” Como, Lecco, pp. 223-247.
	Castiglioni, E., Cottini, M., Rottoli, M., 2003a. Resti botanici. In: Fortunati, M., Pagani, L., Poggiani Keller, R. (Eds.), Verdello dalle origini all’Altomedioevo. Ricerche archeologiche e storiche, pp. 225-228.
	Castiglioni, E., Cottini, M., Rottoli, M., 2007. Ambiente e alimentazione dal I millennio a.C. al Medioevo. In: Fortunati, M., Poggiani Keller, R. (Eds.), I primi millenni. Dalla Preistoria al Medioevo, I. Storia economica e sociale di Bergamo. Fondazione per la Storia Economica e Sociale di Bergamo, Istituto di Studi e Ricerche, Cenate Sotto, Bergamo, pp. 277-285.
	Castiglioni, E., Cottini, M., Rottoli, M., 2008. Archeobotanica del Campaniforme in area lombarda. In: Baioni, M., Leonini, V., Lo Vetro, D., Martini, F., Poggiani Keller, R., Sarti, L. (Eds.), Atti Convegno Bell Beaker in every day life, Firenze, Siena, Villanuova sul Clisi.
	Castiglioni, E., Cottini, M., Rottoli, M., 2011a. Le offerte vegetali e la legna della pira. In: Brecciaroli Taborelli, L. (Ed.), Oro, pane e scrittura. Memorie di una comunità “inter Vercellas et Eporediam”. Soprintendenza per i Beni Archeologici del Piemonte e del Museo Antichità Egizie, Edizioni Quasar, Roma, pp. 251-270.
	Castiglioni, E., Cottini, M., Rottoli, M., 2011b. Archeometria e restauro. 1. Le analisi archeobotaniche. In: de Vos, M., Maurina, B. (Eds.), La villa romana di Isera. Ricerche e scavi (1973-2004). Edizioni Osiride, Rovereto, pp. 319-328.
	Castiglioni, E., Dal Ri, L., Kraler Leitner, B., Tecchiati, U., Cottini, M., Groppi, F., in press-a. Laives Reif: approccio multidisciplinare allo studio di un abitato della seconda età del Ferro in Val d'Adige. Soprintendenza per i Beni Architettonici e Archeologici di Trento.
	Castiglioni, E., Fanetti, D., Rottoli, M., 2014a. Prima del santuario: l’incendio dell’edificio cenomane. Resti alimentari in un pozzo rituale. In: Rossi F (ed) Un luogo per gli dei. L’area del Capitolium a Brescia. All’Insegna del Giglio, Firenze, pp. 51-54; 181-182; 187-188; 199.
	Castiglioni, E., Fanetti, D., Rottoli, M., 2014b. Un incendio distrugge gli edifici lignei presso il santuario. In: Rossi F (ed) Un luogo per gli dei. L’area del Capitolium a Brescia. All’Insegna del Giglio, Firenze, pp. 181-182.
	Castiglioni, E., Fanetti, D., Rottoli, M., 2014c. Uno strano frumento coltivato a Brescia. In: Rossi F (ed) Un luogo per gli dei. L’area del Capitolium a Brescia. All’Insegna del Giglio, Firenze, pp. 187-188.
	Castiglioni, E., Fanetti, D., Rottoli, M., 2014d. Focolari e fuochi nel cantiere tardo-repubblicano. In: Rossi F (ed) Un luogo per gli dei. L’area del Capitolium a Brescia. All’Insegna del Giglio, Firenze, p. 199.
	Castiglioni, E., Motella De Carlo, S., Nisbet, R. 1998c. Indagini sui resti vegetali macroscopici a Canàr. In: Balista, C., Bellintani P. (Eds.), Canàr di San Pietro Polesine. Ricerche archeo-ambientali sul sito palafitticolo. Quaderni di Padusa 2, pp. 115-130.
	Castiglioni, E., Motella, S., Rottoli, M., 1996. Copertura forestale e agricoltura tra Bronzo finale e Romanizzazione nel Friuli occidentale. In: Salerno, R., Tasca, G., Vigoni, A. (Eds.), La Protostoria tra Sile e Tagliamento. Antiche genti tra Veneto e Friuli. Catalogo della Mostra Archeologica, pp. 461-468.
	Castiglioni, E., Peña-Chocarro, L., Rottoli, M., 2003c. I materiali vegetali nelle buche. In: Tasca, G. (Ed.), Varmo, Gradiscutta, località Centes. Scavi 2002. Aquileia nostra LXXIII, pp. 635-642.
	Castiglioni, E., Pizzi, C., Rottoli, M., Bernabò Brea, M., 2009. Gli attrezzi lignei e in fibra vegetale. In: Bernabò Brea, M., Cremaschi, M. (Eds.), Acqua e civiltà nelle Terramare. La vasca votiva di Noceto. Università degli Studi di Milano, Milano, pp. 225-241.
	Castiglioni, E., Rottoli, M., 1994a. Resti vegetali: carboni, semi e frutti. Ricostruzione dell'ambiente vegetale naturale e coltivato. In: Cavada, E. (Ed.), Archeologia a Mezzocorona. Documenti per la storia del popolamento rustico di età romana nell'area atesina. Beschreibung, pp. 205-231.
	Castiglioni, E., Rottoli, M., 1994b. The plant remains. In: Balista, C., De Guio, A. (Eds.), The site of Fabbrica dei Soci (Villabartolomea-VR): beyond the surface. The Accordia Research Papers 4, London, pp. 140-145.
	Castiglioni, E., Rottoli, M., 2000. I resti lignei dell’Isolino di Varese (scavi 1981, Neolitico Medio). Sibrium XXIII, 485-501.
	Castiglioni, E., Rottoli, M., 2001. Capua (Caserta). Località Strepparo e Cento Moggie. Scavi nell’area del CIRA. Resti botanici da un pozzo dell’età del bronzo. Bollettino di Archeologia 37-38, 62-67.
	Castiglioni, E., Rottoli, M., 2003. Analisi di archeobiologia. In: Orlandini, P., Castoldi, M. (Eds.), Ricerche Archeologiche all’Incoronata di Metaponto 6. L’oikos greco del saggio E. Lo scavo e i reperti. Milano, pag. 115.
	Castiglioni, E., Rottoli, M., 2005. I muri in terra cruda di Santa Giulia. In: Brogiolo, G.P., Morandini, F., Rossi, F. (Eds.), Dalle domus alla corte regia. S. Giulia di Brescia. Gli scavi dalla 1980 al 1992. All’Insegna del Giglio, Firenze, pp. 397-410.
	Castiglioni, E., Rottoli, M., 2006. Analisi archeobotaniche. In: Caporusso, D. (Ed.), Extra Moenia 2. Gli scavi di Via Benzi. I reperti. Rivista Archeologica dell’Antica Provincia e Diocesi di Como 187, pp. 371-383.
	Castiglioni, E., Rottoli, M., 2007a. Resti botanici dagli strati tradoantichi e altomedievali. In: Roffia, A.E. (Ed.), Dalla villa romana all’abitato altomedievale. Scavi archeologici in località Faustinella-S. Cipriano a Desenzano. ET Edizioni, Milano, pp. 79-85.
	Castiglioni, E., Rottoli, M., 2007b. Resti vegetali e intonaci da Sant’Anna III (Oria-BR). In: Tiberi, I. (Ed.), Sant’Anna (Oria-BR). Un sito specializzato del VI millennio a.C. Dipartimento di Beni Culturali, Università del Salento. Congedo Ed., Galatina, Lecce, pp. 155-163.
	Castiglioni, E., Rottoli, M., 2008. Gli aspetti archeobotanici. In: Corazza, S., Vitri, S. (Eds.), La Necropoli di Misincinis. L’ambiente e l’uomo nell’età del Ferro. Comunità Montana della Carnia, Grafiche Filacorda, Udine, pp. 9-33.
	Castiglioni, E., Rottoli, M., 2010b. I resti botanici. In: Portulano, B., Ragazzi, L. (Eds.), Fuoco, cenere, terra. La necropoli romana di Cascina Trebeschi a Manerbio. Brescia, pp. 70-71.
	Castiglioni, E., Rottoli, M., 2010c. Il sorgo (Sorghum bicolor) nel Medioevo in Italia settentrionale. Archeologia medievale 37, 485-495.
	Castiglioni, E., Rottoli, M., 2011. Nogara, l’abitato di Mulino di sotto. Coltivazione, alimentazione e ambiente nel medioevo. Risultati preliminari. In: Saggioro, F. (Ed.), Nogara. Archeologia e storia di un villaggio medievale (scavi 2003-2008). Bretschneider ed., Roma, pp. 123-157.
	Castiglioni, E., Rottoli, M., 2012a. I resti botanici dalla cisterna romana e da altre strutture. In: Lusuardi Siena, S., Giostra, C. (Eds.), Archeologia medievale a Trezzo sull’Adda. Il sepolcreto longobardo e l’oratorio di San Martino. Le chiese di S. Stefano e San Michele in Sallianense. Contributi di Archeologia 5, Vita e Pensiero. Milano, pp. 144-151.
	Castiglioni, E., Rottoli, M., 2012b. Resti botanici dal Castelliere di Castel de Pedena. In: Angelini, A., Leonardi, G. (Eds.), Il castelliere di Castel de Pedena. Un sito di frontiera del II e I millennio a.C.. Atti del Convegno, Feltre (BL). Università degli Studi di Padova, Fondazione Giovanni Angelini, pp. 129-144.
	Castiglioni, E., Rottoli, M., 2013. Broomcorn millet, foxtail millet and sorghum in North Italian Early Medieval sites. Post Classical Archaeologies 3, 131-144.
	Castiglioni, E., Rottoli, M., 2015. Coltivazioni ed uso del legno in Valtellina dalla protostoria all’età moderna: i dati archeobotanici di Sondrio, Teglio e Bormio. Analisi archeobotaniche: schede. In: Mariotti, V. (ed.), La Valtellina nei secoli: studi e ricerche archeologiche, Vol. II. Ricerche e materiali archeologici. SAP, Mantova, pp. 909-920.
	Castiglioni, E., Rottoli, M., 2016. I resti organici dalle tombe romane della necropoli della "Cappella". Woods, charcoals, textiles and leather from the Roman burials of Mergozzo (VB, Piedmont, Northern Italy). OSCELLANA - Rivista Illustrata della Val d’Ossola XLVI, 1, pp. 73-88. Edizioni Terre Alte – Oscellana.
	Castiglioni, E., Rottoli, M., 2017. La frutta e i semi. In: Arslan Pitcher, L. (ed.) Amoenissimis … Aedificiis. Gli scavi di Piazza Marconi a Cremona, vol. I. Lo scavo, Studi e Ricerche di Archeologia 4. SAP, Mantova, pp. 121-122.
	Castiglioni, E., Rottoli, M., 2018a. Materiali botanici. In: Arslan Pitcher, L. (ed.) Amoenissimis … Aedificiis. Gli scavi di Piazza Marconi a Cremona, vol. II. I materiali, Studi e Ricerche di Archeologia 5. SAP, Mantova, pp. 495-502.
	Castiglioni, E., Rottoli, M., 2018b. Le evidenze botaniche nella necropoli di San Lorenzo di Sebato-Pichlweise. In: Dal Ri, L., Tecchiati, L. (eds.), Sankt Lorenzen - Pichlweise. Ein römerzeitliches Gräberfeld im Pustertal / San Lorenzo-Pichlweise. Una necropoli di età romana in Val Pusteria. Beni Culturali in Alto Adige - Studi e Ricerche - vol. VII. Athesia, Bolzano, pp. 571-576.
	Castiglioni, E., Rottoli, M., 2018c. Brescian archaeobotanical studies, Romanization to Early Medieval periods. European Journal of Post-Classical Archaeologies 8, 91-116.
	Castiglioni, E., Rottoli, M., Casanova, F., in press-b. I resti botanici dall’abitato in località San Rocco a Vittorio Veneto. In: Possenti, E. (Ed.), Gli scavi in località San Rocco a Vittorio Veneto. Università di Trento, TN.
	Castiglioni, E., Rottoli, M., in press-a. Materiali botanici da Vigonza tra età del Ferro e Medioevo: gli scavi di via Tintoretto e del Complesso Grinzato. In: Frassine, M., (ed.), Recenti scavi a Vigonza, Progetti di Archeologia. SAP, Mantova
	Castiglioni, E., Rottoli, M., in press-c. I resti botanici da Maserà-via Bolzani, Monselice-via Valli e Este-loc. Meggiaro nel quadro del Neolitico medio-recente e dell’Eneolitico in Italia settentrionale. Bianchin Citton, E., Rossi, S. (Eds.), Atti del Convegno di Studi di Archeologia e Territorio “Dinamiche insediative nel territorio dei Colli Euganei dal Paleolitico al Medio Evo”, Este-Monseli…
	Castiglioni, E., Rottoli, M.,1992. I resti vegetali. In: Balista, C., De Guio, A. (Eds.), Il sito di Fabbrica dei Soci. Padusa Quaderni 26-27, 29-32.
	Castiglioni, E., Tecchiati, U., 2005. Ricerche archeobotaniche nei livelli della tarda età del Rame di Velturno-Tanzgasse in val d’Isarco (BZ). Atti Acc. Rov. Agiati 255(VIII/5B), pp. 505-528.
	Catarsi, M., Marchesini, M., Usai, L., 2006. Cibo e salute a Parma nel Medioevo. In: Vivere il Medioevo. Parma al tempo della Cattedrale. Catalogo della mostra, Parma. Silvana Editoriale, Cinisello Balsamo (MI), pp. 124-129.
	Celant A., Magri, D., 1999. Archaeobotanical study of a sediment core from the Colosseum valley. Riassunti 94° Congresso della Società Botanica Italiana, p. 40.
	Celant, A., 1995. Macroresti vegetali del livello neolitico nell’insediamento di Quadrato di Torre Spaccata (Roma). Origini 19, 277-286.
	Celant, A., 1998. Indagini archeobotaniche condotte su sedimenti archeologici. Appendice F. In: Melis, M.G. (Ed.), La tomba n. 3 di Iloi. Antichità sarde. Studi e ricerche 4(I-V), pp. 160-162.
	Celant, A., 2000. Analisi dei macroresti vegetali della domus de janas 2. Appendice B. In: Depalmas, A. (Ed.), La domus de janas n. 2 di Iloi. Antichità sarde. Studi e ricerche 4(I-V), pp. 165-169.
	Celant, A., 2001. Risultati di un’indagine archeobotanica condotta su resti antracologici individuati in uno strato sottostante un pavimento a mosaico nell’area del Templum Pacis. Atti VIII Colloquio dell’Associazione Italiana per lo Studio e la Conservazione del Mosaico (AISCOM), Firenze. Edizioni Del Girasole, Ravenna, pp. 451-456.
	Celant, A., 2002a. Risultati delle indagini archeobotaniche nella necropoli del Templum Pacis. In: Guidobaldi F., Guidobaldi Guiglia A. (Eds.), Ecclesiae Urbis. Atti del congresso internazionale di studi sulle chiese di Roma (IV-X secolo), Roma. Studi di Antichità Cristiana, Pontificio Istituto di Archeologia Cristiana, Città del Vaticano 59, pp. 755-756.
	Celant, A., 2002b. Ricerche paleobotaniche nel villaggio eneolitico di Le Cerquete-Fianello (Maccarese, Fiumicino). In: Manfredini, A. (Ed.), Le dune, il lago, il mare: una comunità di villaggio dell’età del Rame a Maccarese. Origines, Istituto Italiano di Preistoria e Protostoria, Firenze, pp. 249-252.
	Celant, A., 2002c. Risultati delle indagini paleobotaniche eseguite su impronte e resti vegetali incombusti relativi a frammenti di intonaco di capanna e di fornelli dell'abitato protostorico di Broglio di Trebisacce (CS). Appendice 2. In: Moffa, C. (Ed.), L’organizzazione dello spazio sull’acropoli di Broglio di Trebisacce. Dallo studio delle strutture e dei manufatti in impasto di fango all’ana…
	Celant, A., 2003. I resti paleobotanici. In: Van Kampen, I. (Ed.), Catalogo della Mostra “Dalla Capanna alla Casa. I primi abitanti di Veio”. Museo dell’Agro Veientano, Comune di Formello, pp. 39-40.
	Celant, A., 2004. L’occupazione arcaica e altorepubblicana. Area T. 505: la struttura, il pozzo, la tomba. Risultati delle ricerche archeobotaniche. In: Gioia P., Volpe, R. (Eds.), Centocelle I, Roma S.D.O. Le indagini archeologiche. Rubbettino editore, Roma, pp. 320-322.
	Celant, A., 2005. Le rose del Templum Pacis nell’antica Roma. Informatore Botanico Italiano 37(1), 898-899.
	Celant, A., 2007a. Le analisi archeobotaniche dei resti vegetali della tomba 1 (T. 507). In: Volpe, R. (Ed.), Centocelle II - Roma S.D.O. Le indagini archeologiche. Rubbettino Editore, Roma - Soveria Mannelli, p. 277.
	Celant, A., 2007b. Le analisi archeobotaniche dei resti nelle ollae perforatae. In: Volpe, R. (Ed.), Centocelle II - Roma S.D.O. Le indagini archeologiche. Rubbettino Editore, Roma - Soveria Mannelli, p. 346.
	Celant, A., 2007c. Le analisi archeobotaniche dei resti nelle fosse di spoliazione. In: Volpe, R. (Ed.), Centocelle II - Roma S.D.O. Le indagini archeologiche. Rubbettino Editore, Roma - Soveria Mannelli, p. 140.
	Celant, A., 2008a. Area T 25: risultati delle ricerche archeobotaniche. In: Gioia, P. (Ed.), Torre Spaccata - Roma S.D.O. Le indagini archeologiche. Rubbettino Editore, Roma - Soveria Mannelli, pp. 281-282.
	Celant, A., 2008b. Area T 25A: Risultati delle ricerche archeobotaniche. In: Gioia, P. (Ed.), Torre Spaccata - Roma S.D.O. Le indagini archeologiche. Rubbettino Editore, Roma - Soveria Mannelli, p. 296.
	Celant, A., 2009. Analisi dei macroresti vegetali carbonizzati da Piano di Comunità e ricostruzione del contesto paleoambientale di Veio. In: Bartoloni, G. (Ed.), L’abitato etrusco di Veio. Ricerche dell’Università di Roma “La Sapienza” 1, pp. 118-119.
	Celant, A., 2010. Analisi dei macroresti vegetali provenienti dalla domus de janas IV della necropoli di S’Elighe Entosu (Usini, Sassari). In: Melis, M.G. (Ed.), Usini. Ricostruire il passato. Una ricerca internazionale a S’Elighe Entosu, Sassari. Carlo Delfino Editore, Sassari, pp. 161-164.
	Celant, A., 2011a. Antracologia, utilizzazione del legno e ricostruzione paleoambientale dell’insediamento eneolitico di Selva dei Muli (Frosinone). Origini 33, 237-248.
	Celant, A., 2011b. Risultati delle analisi paleobotaniche effettuate su macroresti vegetali. In: Panella, C. (Ed.), I segni del potere. Realtà e immaginario della sovranità nella Roma imperiale. Edipuglia, Bari, pp. 231-233.
	Celant, A., Altieri, A., 1995. Ricerche archeobotaniche da una fossa medievale presso l’Arco di Costantino (Roma). Giornale Botanico Italiano 129(2), 224.
	Celant, A., De Santis, A., Merlo, R., De Grossi Mazzorin, J. 1998. Fidene: una casa dell’Età del Ferro. Electa, Roma, pp. 7-17.
	Celant, A., Follieri, M., 1992. Archaeobotany of the East sewer of the Colosseum. Resumés des comunications IV Conference Organisation Internationale de Paléobotanique. OPF Informations, Paris, N. Spèc. 16-B, p. 38.
	Celant, A., Minniti, C., 2008. Offerte funerarie alimentari. In: AA.VV. (Eds.), Il tempio di Giove e le origini del Colle Capitolino. Electa, Roma, pp. 55-56.
	Cester, R., Marchesini, M., Martinelli, N., Marvelli, S., Minini, M., Pignatelli, O., Tiozzo, S., 2008. Ricerche archeologiche e vicende storiche sul sedime di Palazzo Carminati (Venezia). Archeologia Veneta 31, 189-236.
	Chassouant, L., Celant, A., Delpino, C., Di Rita, F., Vieillescazes, C., Mathe, C., Magri, D., 2022. Archaeobotanical and chemical investigations on wine amphorae from San Felice Circeo (Italy) shed light on grape beverages at the Roman time. PLoS ONE 17(6): e0267129. https://doi.org/10.1371/journal.pone.0267129
	Chester, P.I., 2007. Preliminary pollen analysis of a soil associated with the Cult Statue of Goddess. Summary of proceedings from a Workshop held at Getty Villa (May 2007), pp. 31-36.
	Chiesa, S., Pini, R., 2008. Lo sviluppo della città e le trasformazioni morfologiche e paleoambientali del Colle di Bergamo. In: Mencaroni Zoppetti, M. (Ed.), D'erbe e piante adorno. Per una storia dei giardini a Bergamo, percorsi tra paesaggio e territorio. Ateneo di Scienze, Lettere e Arti di Bergamo, Collana "Studi di Storia della Società, dell'Economia e delle Istituzioni Bergamasche", Fondaz…
	Ciaraldi, M., 2001. Food and Fodder, Religion and Medicine at Pompeii. The use of plant resources at Pompeii and in the Pompeian area from 6th century BC to AD 79. Ph.D. Thesis, Department of Archaeological Sciences, University of Bradford, Bradford.
	Ciaraldi, M., 2007. People and plants in ancient Pompeii: a new approach to urbanism from the microscope room. The use of plant resources at Pompeii and in the Pompeian area from the 6th century BC to AD 79. Specialist Studies on Italy 12, Accordia Research Institute, London.
	Ciaraldi, M., Richardson, J., 2000. Food, ritual and rubbish inthe making of Pompeii. In: Fincham, G., Harrison, G., Holland R.R., Revel, L. (Eds.), TRAC99. Proceedings of the Ninth Annual Theoretical Roman Archaeology Conference, Durham. Oxbow Books, Oxford, pp. 74-82.
	Clark, C., Costantini, L., Finetti, A., Giorgi, J., Jones, A., Reese, D., Sutherland, S., Whitehouse, D., 1989. The food refuse of an affluent urban household in the late fourteenth century: faunal and botanical remains from the Palazzo Vitelleschi, Tarquinia (Viterbo). Papers of the British School at Rome 57, 200-321.
	Clò, E., 2022. Climate change and human impact in a long-term perspective: Palynology of Central Po Plain deposits since the Lateglacial. PhD thesis, Università degli Studi di Modena e Reggio Emilia. Modena, Italy.
	Clò, E., Furia, E., Florenzano, A., Mercuri, A.M., 2023. Flora-vegetation history and land use in Medieval Tuscany: The palynological evidence of a local biodiversity heritage. Quaternary International. https://doi.org/10.1016/j.quaint.2023.03.017
	Clò, E., Mazzanti, M., Torri, P., Rinaldi, R., Montecchi, M.C., Bosi, G., Mercuri, A.M., Cremaschi, M., 2019. Pollen and macroremains from the site “Vasca di Noceto”: an artificial basin for votive practices during the Bronze Age in Northern Italy. In: 18th Conference of the International Workgroup for Palaeoethnobotany (Lecce, 3rd-8th June 2019) Program and Abstracts, pp. 153-154. ISBN: 978-88-8…
	Coccolini, G., Follieri, M. 1980. I legni del Tempio A nel santuario Etrusco di Pyrgi (S. Severa, Roma). Studi Etruschi, 48, 277-291.
	Colaianni, G., 2008. Problematiche interpretative del record archeobotanico della tomba di Via Perella ad Alezio (LE). In: D’Andria, F, De Grossi Mazzorin, J., Fiorentino, G. (Eds.), Uomini, Piante ed Animali nella dimensione del sacro. Beni Archeologici - Conoscenza e Tecnologia, BACT 6. Edipuglia, Bari, pp. 39-45.
	Colaianni, G., Scelza, F., Fiorentino, G., Pontrandolfo, A., Santoriello, A., Orrico, D., 2011. Well lining in ancient hydrological system of Fratte settlement (Salerno, Italy): cypress wood use in the Archaic period (6th-5th century BC). Saguntum 11, 195-196.
	Colaianni, G., Talamo, P., 2004. Indagine antracologica ed interpretazione del rituale funerario ad incinerazione nella necropoli eneolitica di Taurasi (Avellino). Abstract 3rd International Meeting of Anthracology, Cavallino-Lecce, Italy.
	Coletti, F., Celant, A., Pensabene, P., 2006. Ricerche archeologiche e paleoambientali sul Palatino tra l’età arcaica e la tardo antichità: primi risultati. In: D’Amico, C. (Ed.), Atti Convegno di Caserta dell’Associazione Nazionale di Archeometria - A.I.Ar. Pàtron Editore, Bologna, pp. 557-564.
	Colledge, S., 2007. The Copper Age carbonised plant remains. In: Barfield, L.H. (Ed.), Excavations in the Riparo Valtenesi, Manerba, 1976-1994. Istituto Italiano di Preistoria e Protostoria, Firenze, pp. 391-413.
	Coppola, D., Costantini, L., 1987. Le Néolithique ancien littoral et la diffusion des céréales dans les Pouilles durant le VIe millenaire: les sites de Fontanelle, Torre Canne et le Macchie. Actes du Colloque International du CNRS, Montpellier. Montpellier, France, pp. 249-255.
	Coradeschi, G., Beltrame, M., Rafanelli, S., Quaratesi, C., Sadori, L., & Barrocas Dias, C. (2021). The Wooden Roof Framing Elements, Furniture and Furnishing of the Etruscan Domus of the Dolia of Vetulonia (Southern Tuscany, Italy). Heritage, 4(3), 1938-1961.
	Corazza, S., Castiglioni, E., Rottoli, M., Tasca, P., Vitri, S., 1998. An iron age house at the border of the Veneti’s territory (Montereale Valcellina - PN - Friuli Venezia Giulia - Italia). In: Antonazzi, A., et alii (Eds.), Atti del XIII Congresso dell’Unione Internazionale di Scienze Preistoriche e Protostoriche. A.B.A.C.O. edizioni, Forlì, pp. 1393-1399.
	Cornara, L., Guido, M.A., Montanari, C., Placereani, S., 1996. Analisi polliniche. In: Melli, P. (Ed.), La città ritrovata. Tormena, Genova, pp. 373-375.
	Corti, P., Martinelli, N., Micheli, R., Montagnari Kokerj, E., Petrucci, G., Riedel, A., Rottoli, M., Visentini, P., Vitri, S., 1998. Siti umidi tardoneolitici: nuovi dati su Palù di Livenza (Friuli-Venezia Giulia, Italia). In: Antonazzi, A., et alii (Eds.), Atti XIII Congresso UISPP, Forlì. A.B.A.C.O. edizioni, Forlì, pp. 1379-1391.
	Corti, P., Martinelli, N., Rottoli, M., Tinazzi, O., Vitri, S., 1997. Nuovi dati sulle strutture lignee del sito del Palù di Livenza. In: Broglio, A., et alii (Eds.), Preistoria e protostoria del Trentino Alto Adige/Südtirol. Atti 33° Riunione Scientifica IIPP, Trento, pp. 162-163.
	Corti, P., Martinelli, N., Rottoli, M., Tinazzi, O., Vitri, S., 2001. New data on the wooden structures from the piledwelling of Palù di Livenza. Preistoria Alpina 33, 73-80.
	Corvino, C., 2007. Analisi archeobotaniche sul sito di San Lorenzo in Carminiano: contributo alla ricostruzione della storia economica dell’insediamento e del paesaggio naturale e agricolo del Tavoliere nel Medioevo. M.D. Thesis, Università degli Studi di Foggia. Foggia, Italy.
	Costantini L., Costantini Biasini L., 1998/1999. I resti vegetali di S. Andrea di Travo (PC), Padusa Quaderni XXIV/XXXV Nuova Serie, pp. 55-61.
	Costantini L., Giorgi J.A., 2009. The Charred Plant Remains. In: Scott, R. (Ed.), Excavations in the Area Sacra of Vesta (1987-1996). Supplements to the Memoirs of the American Academy in Rome 8, pp. 125-151.
	Costantini, L., 1979. Monte San Mauro di Caltagirone - Analisi paleoetnobotaniche dei semi contenuti nei pithoi 4 e 6. Bollettino d'Arte 4, 43-44.
	Costantini, L., 1980. The Evidence for Metapontine Agriculture (Seeds and Bones). In: Carter, J.C. (Ed.), Excavations in the Territory, Metaponto. University of Texas at Austin, Austin, pp. 10-13.
	Costantini, L., 1981. Semi e carboni del mesolitico e neolitico della Grotta dell'Uzzo, Trapani. Quaternaria 23, 233-247.
	Costantini, L., 1983. Analisi paleoetnobotaniche nel comprensorio di Camarina. Bollettino D'Arte 17, 49-56.
	Costantini, L., 1983a. Indagini bioarcheologiche nel sito di Pizzica Pantanello. Atti del 22° Convegno di Studi sulla Magna Grecia, Taranto, pp. 487-492.
	Costantini, L., 1983b. Bioarchaeological Research at Pizzica Pantanello. In: Carter, J.C. (Ed.), The Territory of Metaponto 1981-1982. University of Texas at Austin, Austin, pp. 32-36.
	Costantini, L., 1983c. Piante coltivate e piante spontanee a S. Giovanni di Ruoti (Potenza). In: Gualtieri, M., Salvatore, M., Small, A. (Eds.), Lo scavo di S. Giovanni di Ruoti ed il periodo tardoantico in Basilicata. Bari, pp. 85-90.
	Costantini, L., 1984. Cereali carbonizzati e impronte del Neolitico pugliese. Atti del 3° Convegno sulla Preistoria - Protostoria e Storia della Daunia, San Severo. Dotoli, pp.107-111.
	Costantini, L., 1987. Indagini paleoetnobotaniche nel sito di Scamuso, Bari, nota preliminare. Atti 25° Riunione Scientifica IIPP, Monopoli, pp. 235-238.
	Costantini, L., 1989. Plant exploitation at Grotta dell'Uzzo, Sicily: new evidence for the transition from Mesolithic to Neolithic subsistence in southern Europe. In: Harris, D.R., Hillman, G.C. (Eds.), Foraging and Farming. The evolution of plant exploitation. One World Archaeology 13, Uniwin Hyman Ltd, London, pp. 197-206.
	Costantini, L., 1991. Origen i difusio` de l'agricultura e la Itàlia meridional. Cota Zero 7, 103-114.
	Costantini, L., 2002. Italia centro-meridionale. In: Forni, G., Marcone, A. (Eds.), Storia dell’Agricoltura Italiana, vol. 1. L’età antica, 1. Preistoria, Aspetti bioarcheologici. Accademia dei Georgofili, Firenze, pp. 221-234.
	Costantini, L., 2007. Archeologia della vitivinicoltura in Basilicata: un bilancio delle ricerche archeobotaniche a Pizzica Pantanello, Metaponto. In: Ciacci A., Rendini P., Zifferero A. (Eds.), Atti del Convegno Internazionale di Studi “Archeologia della Vite e del Vino in Etruria”, Scansano. Ci.Vin., pp. 98-107.
	Costantini, L., Biasini, L., 1984. I cereali di Piscina di Torre Spaccata. In: Bietti Sestieri, A.M. (Ed.), Preistoria e Protostoria nel territorio di Roma. De Luca, Roma, pp. 155-158.
	Costantini, L., Costantini Biasini, L., 1985. Paleoetnobotanica - Nota preliminare. In: Guidi, A. et alii (Eds.), Cures Sabini. Archeologia Laziale VII, QuadAEI 11, Roma, pp. 86-88.
	Costantini, L., Costantini Biasini, L., 1986. Indagini paleoetnobotaniche nel sito di Scamuso, Bari. Rivista di Antropologia LXIV, 103-108.
	Costantini, L., Costantini Biasini, L., 1987a. Paleoetnobotanica - Nota preliminare. In: Guidi, A. et alii (Eds.), Cures Sabini. Archeologia Laziale VIII, QuadAEI 14, Roma, p. 331-332.
	Costantini, L., Costantini Biasini, L., 1987b. Bolsena, Gran Carro. In: L'alimentazione nel mondo antico: gli Etruschi. Ministero per i Beni Culturali e Ambientali, Roma, pp. 61-67.
	Costantini, L., Costantini Biasini, L., 1988. Paleoetnobotanica - Nota preliminare. In: Guidi, A. et alii (Eds.), Cures Sabini: risultati della sesta campagna di scavo. Archeologia Laziale IX, QuadAEI 16, Roma, pp. 331-332.
	Costantini, L., Costantini Biasini, L., 1989. I vegetali dell'area sacra di S. Omobono. In: AA.VV. (Eds.), Il viver quotidiano in Roma arcaica. Roma, pp. 61-64.
	Costantini, L., Costantini Biasini, L., 1995. I resti vegetali del villaggio del "Gran Carro", Bolsena (VT): scavo 1974. In: Tamburini, P. (Ed.), Un abitato Villanoviano perilacustre Il "Gran Carro" sul lago di Bolsena (1959-1985). Giorgio Bretschneider, Roma, pp. 325-335.
	Costantini, L., Costantini Biasini, L., 1997a. Significato e limiti della ricerca archeobotanica nel sito del Gran Carro, Bolsena (Vt). In: Quattranni, A., Fioravanti, A. (Eds.), Forma lacus antiqui. Atti 3° Seminario di Geoarcheologia. Bollettino di Studi e Ricerche XII, Comune di Bolsena, pp. 39-58.
	Costantini, L., Costantini Biasini, L., 1997b. La domesticazione vegetale - Piante spontanee e piante coltivate. In: Tusa, S. (Ed.), Prima Sicilia alle origini della società siciliana. Ediprint, Palermo, pp. 252-257.
	Costantini, L., Costantini Biasini, L., 2001a. I resti vegetali carbonizzati di Vivara. In: AA.VV. (Eds.), La ricerca archeologica a Vivara e le attività dei laboratori dell’Istituto Universitario “Suor Orsola Benincasa”. Napoli, pp. 83-87.
	Costantini, L., Costantini Biasini, L., 2001b. La ricerca archeobotanica nella chora di Metaponto: quadro storico e prospettive future. Atti 40° Convegno di Studi sulla Magna Grecia “Problemi della chora coloniale dall’Occidente al Mar Nero”, Taranto, pp. 423-434.
	Costantini, L., Costantini Biasini, L., 2002. I resti vegetali carbonizzati e le impronte delle piante alimentari. In: AA.VV. (Eds.), Nola quattromila anni fa. Il villaggio dell’Età del Bronzo Antico distrutto dal Vesuvio. Catalogo della Mostra. Soprintendenza per i Beni Archeologici delle Province di Napoli e Caserta, Comune di Nola, Settore Beni Culturali, pp. 54-58.
	Costantini, L., Costantini Biasini, L., 2003. Agriculture and Diet in the Chora of Metaponto: The Paleobotanical Evidence from Pantanello. In: AA.VV. (Eds.), Living of the Chora. Diet and Nutrition at Metaponto. Institute of Classical Archaeology, The University of Texas at Austin, Austin, pp. 3-12.
	Costantini, L., Costantini Biasini, L., 2007. Economia agricola del Lazio a sud del Tevere fra Bronzo antico e Bronzo medio. Atti 40° Riunione Scientifica IIPP, Firenze, pp. 787-802.
	Costantini, L., Costantini Biasini, L., 2008. Prehistoric Agriculture on the Ionian Coast of Calabria: The Archaeobotanical Evidence from Capo Alfiere, Crotone. In: AA.VV. (Eds.), The Study of Ancient Territories Chersonesos & South Italy, 2006-2007 Annual Report. Institute of Classical Archaeology, The University of Texas at Austin, Austin, pp. 54-55.
	Costantini, L., Costantini Biasini, L., Delle Donne, M., 2007. L’agricoltura del villaggio protostorico di Nola, loc. Croce del Papa (Napoli). Atti 40° Riunione Scientifica IIPP, Firenze, pp. 705-718.
	Costantini, L., Costantini Biasini, L., Giorgi, J.A., 2001. Archaeobotanical Investigation in the Bronze Age Site of Vivara (Procida, Naples). In: Guarino, A. (Ed.), Science and Technology for the safeguard of Cultural Heritage in the Mediterranean Basin. CNR, Alcalà, pp. 165-174.
	Costantini, L., Costantini Biasini, L., Lentini, A., 1994. Macroresti vegetali e intonaci di capanna del villaggio neolitico di Scamuso (Ba): indagini archeobotaniche. Giornale Botanico Italiano 128(1), 421.
	Costantini, L., Costantini Biasini, L., Lentini, A., 1997. Agricoltura e note sull'ambiente dell'abitato neolitico di Scamuso. In: Biancofiore, F., Coppola, D. (Eds.), Scamuso per la storia delle comunità umane tra il VI ed il III millennio nel basso Adriatico. Dipartimento di Storia dell’Università di Roma “Tor Vergata” Paletnologia, Roma, pp. 199-210.
	Costantini, L., Costantini Biasini, L., Lentini, A., 2003. Indagini archeobotaniche sugli intonaci neolitici di Torre Sabea. In: Guilaine, J., Cremonesi, G. (Eds.), Torre Sabea: Un établissement du Néolitique Ancien en Salento. École Française de Rome, pp. 234-246.
	Costantini, L., Costantini Biasini, L., Pica, F., in press. Semi, carboni e resti alimentari da un dolio del Tempio di Giove di Cuma.
	Costantini, L., Costantini Biasini, L., Pica, F., Stanzione, M., 2012. Analisi archeobotaniche a Chiusi: semi e carboni dello scavo del Petriolo. Studi Etruschi 75, 165-179.
	Costantini, L., Fitt, J., 1990. Ambiente e agricoltura a Roccagloriosa. In: Gualtieri, M., Fracchia, H. (Eds.), Roccagloriosa I. L'abitato: scavo e ricognizione topografica (1976-1986). Bibliothèque de l'Institut Français de Naples, D.S., vol. VIII, Naples, pp. 323-328.
	Costantini, L., Giorgi, J.A., 1987. Blera. I resti vegetali. In: AA.VV. (Eds.), L'alimentazione nel mondo antico: gli Etruschi. Ministero per i Beni Culturali e Ambientali, Roma, pp. 83-87.
	Costantini, L., Giorgi, J.A., 1992. Botanical remains. In: Malone, C., Stoddart, S. (Eds.), The neolithic site of San Marco, Gubbio (Perugia), Umbria: survey and excavation 1985-7. Papers of the British School at Rome LX, pp. 43-52.
	Costantini, L., Giorgi, J.A., 2001. Charred plant remains of the Archaic period from the Forum and Palatine. Journal of Roman Archaeology 14, 239-248.
	Costantini, L., Napolitano, G., Whitehouse, D., 1983. Cereali e legumi medievali dalle mura di S. Stefano, Anguillara Sabazia (Roma). Archeologia Medievale 10, 393-414.
	Costantini, L., Piperno, M., Tusa, S., 1987. La neolithisation de la Sicile occidentale d'apres les resultats des fouilles a la Grotte de l'Uzzo (Trapani). Actes du Colloque International du CNRS, Montpellier. Montpellier, France, pp. 397-405.
	Costantini, L., Stancanelli, M., 1994. La preistoria agricola dell’Italia centro-meridionale: il contributo delle indagini archeobotaniche. Origini XVIII, 149-244.
	Costantini, L., Tozzi, C., 1983. Le plantes cultivées et la conservation des grains pendant le néolithique des Abruzzes (Italie centrale): le temoignage du village de Catignano (Pescara). In: AA.VV. (Eds.), Longue durée et innovation dans le monde méditerranéen. Societes Agricoles et Techniques Agraries, Actes du colloque de Nice. Universite de Nice, U.E.R. Civilisation, Centre des Civilisation T…
	Costantini, L., Tozzi, C., 1987. Un gisement e céramique imprimée dans le subapennin de la Daunia (Lucera, Foggia): Le village de Ripa Tetta. Économie et culture matérielle. Premiéres Communautés Paysannes en Méditerranée Occidentale. Actes du Colloque International du CNRS, Montpellier. Montpellier, France, pp. 387-394.
	Cottini, M., 1998. I resti botanici. In: Canobbio, F., Fortunati Zuccalà, M., Zanella, A. (Eds.), Lovere (BG) Via Martinoli. Necropoli di età romana. Soprintendenza Archeologica della Lombardia-Notiziario 1995-97, pp. 68.
	Cottini, M., 2007. Lo studio dei resti macrobotanici. In: Cottini, M., Mascino Murphy, C., Pilli, A., Tecchiuti, U. (Eds.), Un luogo di culto dell’età del Ferro in Val Badia, località Prati del Putia (Comune di San Martino, BZ). Ladinia XXXI, pp. 24-37.
	Cottini, M., 2009. Archaeobotanical Analysis in Zone II. In: De Grummond, N.T. (Ed.), The Sanctuary of the Etruscan Artisans at Cetamura del Chianti: the legacy of Alvaro Tracchi. Edifir-Edizioni, Firenze-Pisa, pp. 175-187.
	Cottini, M., Rottoli, M., 2000. L’archeobiologia - Le analisi archeobotaniche. In: Binaghi Leva, M.A., Cattaneo, P., Volontè, R. (Eds.), Duemilanni fa a Inveruno. La necropoli romana ritrovata. Inveruno, Milano, pp. 113-114.
	Cottini, M., Rottoli, M., 2001. Reperti archeobotanici. In: Varaldo, C. (Ed.), Archeologia urbana a Savona: scavi e ricerche nel complesso monumentale del Priamar. II. Palazzo della Loggia (scavi 1969-1989). I materiali. Istituto Internazionale di Studi Liguri, Collezione di monografie preistoriche ed archeologiche XI. Bordighera, pp. 519-528.
	Cottini, M., Rottoli, M., 2005. I carboni di legna e le piante coltivate. In: Visentini, P. (Ed.), Bannia-Palazzine di Sopra. Una comunità preistorica del V millennio a.C. Quaderni del Museo Archeologico del Friuli occidentale 5, Comune di Pordenone-Museo Archeologico, pp. 129-145.
	Cottini, M., Rottoli, M., 2010. Riva del Garda e il Trentino nel V millennio a.C.: l’ambiente e l’agricoltura. In: Mottes, E. (Ed.), Sulle antiche sponde. Un abitato della Cultura dei vasi a bocca quadrata in via Brione a Riva del Garda. Catalogo della Mostra, Museo Riva del Garda. Litotipografia Alcione, Lavis, Trento.
	Cremaschi, M., Mariani, G.S., Brandolini, F., Mercuri, A.M., 2018b. The site of San Michele di Valestra: new evidence of Apennines exploitation during the Bronze Age (XV–XII cent. BC, Northern Italy). Geophysical Research Abstracts 20, EGU2018-14682.
	Cremaschi, M., Mercuri, A.M., Baratti, G., Borghi, F., Brandolini, F., Costanzo, S., Degli Esposti, M., Isola, I., Maini, E., Mariani, G.S., Mutti, A., Provenzano, N., Rattighieri, E., Torri, P., Zanchetta, G., Zerboni, A., 2018a. The site of San Michele di Valestra: new evidence of Apennines exploitation during the Bronze Age (XV–XII century BC, N Italy). In: Florenzano, A., Montecchi, M.C., Rin…
	Cremaschi, M., Mercuri, A.M., Torri, P., Florenzano, A., Pizzi, C., Marchesini, M., Zerboni, A., 2016. Climate change versus land management in the Po Plain (Northern Italy) during the Bronze Age: new insights from the VP/VG sequence of the Terramara Santa Rosa di Poviglio. Quaternary Science Reviews 136, 153-172.
	Cremaschi, M., Pizzi, C., Valsecchi, V., 2006. Water management and land use in the terramare and a possible climatic co-factor in their abandonment: the case study of the Terramara of Poviglio Santa Rosa (northern Italy). Quaternary International 151, 87-98.
	Crispino, A., 2019. Castelluccio (Noto, SR). NOTIZIARIO DI PREISTORIA E PROTOSTORIA - 2018, 5.II, 98-101.
FIRST_AUTHOR: D
	D'Oronzo, C., Fiorentino, G., 2010. Archaeobotanical and spatial analysis of functional activities near hearth structures: the Bronze Age settlements of Coppa Nevigata and Oratino (Italy). In: Delhon, C., Théry-Parisot, I., Thiébault, S. (Eds.), Des Hommes et des Plantes: Exploitation du milieu et des ressources végétales de la Préhistoire à nos jours. Actes des XXX rencontres internationales d’A…
	D’Agostino, M., Fozzati, L., Lezziero, A., Marchesini, M., Medas, S., 2008. La vegetazione e l’ambiente a Lio Piccolo (Cà Ballarin, Venezia). In: Auriemma, R., Karinja, S. (Eds.), Atti del Convegno “Terre di mare. L’archeologia dei paesaggi costieri e le variazioni climatiche. Il Progetto Interreg Italia-Slovenia Alto Adriatico”, Trieste, pp. 340-348.
	D’Oronzo, C., 2011. Strutture di combustione e contesti archeologici: indagine archeobotanica e definizione del protocollo d’intervento. Ph.D. Thesis, Università Cattolica del Sacro Cuore. Milano, Italy.
	D’Oronzo, C., Aruta, G., Fiorentino, G., 2010. Bread for the Gods: macro-and microscopical analyses of bread fragments from a religious context in Southeastern Italy. 15th Conference of the International Work Group for Palaeoethnobotany, Wilhelmshaven, Germany. Terra Nostra 2010/2, p. 126.
	D’Oronzo, C., Fiorentino, G. 2008a. Le analisi archeobotaniche nel sito dell’età del Bronzo di Oratino (CB) Loc. La Rocca: implicazioni paleoeconomiche, paleoecologiche e modalità di funzionamento delle strutture pirotecniche. In: Gravina, A. (Ed.), Atti del 28° convegno sulla Preistoria - Protostoria e Storia della Daunia, San Severo, Italy, pp. 275-298.
	D’Oronzo, C., Fiorentino, G., 2006. Analisi preliminare dei resti carpologici rinvenuti nel villaggio neolitico di Foggia (località ex-Ippodromo). Atti 26° Convegno sulla Preistoria-Protostoria e Storia della Daunia, San Severo, Italy, pp. 33-38.
	D’Oronzo, C., Fiorentino, G., 2008b. Analisi archeobotaniche del sito di Burgio (Agrigento): elementi del paleoambiente e modalità d'uso delle strutture pirotecniche in età post-medievale. In: Parello, M.C. (Ed.), Le fornaci di Burgio, indagini archeologiche nell'area delle officine. Regione Siciliana, Assessorato dei beni culturali, ambientali e della pubblica istruzione, Dipartimento dei beni c…
	D’Oronzo, C., Fiorentino, G., 2012. Lo studio dei resti vegetali provenienti dai livelli dell'età del Bronzo del Castello di Mola. Atti 47° Riunione Scientifica IIPP. Ostuni-Brindisi, Italy.
	D’Oronzo, C., Fiorentino, G., Gaglione, L. 2008. L’analisi archeobotanica in località Monte Calvello (Fg): fasi neolitica e dauna. In: Gravina, A. (Ed.), Atti 28° Convegno sulla Preistoria-Protostoria e Storia della Daunia, San Severo, Italy, pp. 49-56.
	D’Oronzo, C., Fiorentino, G., in press. Archaeobotanical analysis in Scaloria Cave: palaeoenvironmental implications. In: Elster, E.S. (Ed.), Grotta Scaloria: the emergence of ritual in Neolithic Italy. Cotsen University.
	Dal Corso, M., Marchesini, M., Leonardi, G., Kirleis, W., 2012. Environmental Changes and Human Impact during the Bronze Age in Northern italy: on-site palynological investigation at Fondo Paviani, Verona. In: Kneisel, J., Kirleis, W., Dal Corso, M., Taylor, N., Tiedtke, V. (Eds.), Collapse or Continuity? Environment and Development of Bronze Age Human Landscapes. Proceedings of the International…
	Dal Corso, M., Nicosia, C., Balista, C., Cupitò, M., Dalla Longa, E., Leonardi, G., Kirleis, W., 2017. Bronze Age crop processing evidence in the phytolith assemblages from the ditch and fen around Fondo Paviani, northern Italy. Vegetation History and Archaeobotany 26, 5-24.
	Dal Corso, M., Ravazzi, C., Robin, V., Kirleis, W., 2013. Environmental investigation of a late Holocene lake sequence at Castellaro Lagusello (N.Italy). 16th Conference of the International Work Group for Palaeoethnobotany, Thessaloniki. Abstracts Book, p. 138.
	De Marinis, R.C., Rapi, M,. Ravazzi, C., Arpenti, E., Deaddis, M., Perego, R., 2005. Lavagnone (Desenzano del Garda): new excavations and palaeoecology of a Bronze Age pile dwelling in northern Italy. In: Della Casa, P., Trachsel, M. (Eds.), Wetland economies and Societies. Proceedings of the International Conference in Zürich. Collectio Archaeologica 3, pp. 221-232.
	De Santis, A., Celant, A., Cosentino, S., Giardino, C., Mieli, G., Minniti, C., Muntoni, I.M., 2010a. Un’area artigianale dell’età del Ferro nel centro di Roma: l’impianto produttivo del Foro di Cesare. Officina Etruscologia 3. Officina Edizioni, Roma, pp. 171-198.
	De Santis, A., Mieli, G., Rosa, C., Matteucci, R., Celant, A., Minniti, C., Catalano, P., De Angelis, F., Di Giannantonio, S., Giardino, C., Giannini, P., 2010b. Le fasi di occupazione nell’area centrale di Roma in età protostorica: nuovi dati dagli scavi nel Foro di Cesare. Scienze dell’Antichità. Quasar Edizioni, Roma, 16, pp. 259-284.
	Degasperi, N., Mottes, E., Rottoli, M., 2006. Recenti indagini nel sito Neolitico de La Vela di Trento. Preistoria dell’Italia settentrionale. Studi in ricordo di Bernardo Bagolini. Atti del Convegno, Udine, pp. 95-120.
	Deguilloux, M.F., Bertel, L., Celant, A., Pemonge, M.H., Sadori, L., Magri, D., Petit, R.J., 2006. Genetic analysis of archaeological wood remains: first results and prospects. Journal of Archaeological Science 33, 1216-1227.
	Di Lorenzo, H., Di Donato, V., Molisso, F., Lubritto, C., Russo Ermolli, E., 2023. A high-resolution record of landscape changes and land use over the last 5000 years in western Calabria (S. Eufemia Gulf, southern Tyrrhenian Sea, Italy). The Holocene. https://doi.org/10.1177/09596836231176487
	Di Mascio, M., 2017/2018. Analisi dei palinomorfi non pollinici (NPPs) del sito protostorico di Este (PD) (Sezione 2 Saggio L – scavi 2015) - Laurea magistrale interateneo in Quaternario, Preistoria e Archeologia, Università di Ferrara – relatore: Giovanna Bosi; correlatori: Paola Torri, Marta Mazzanti.
	Di Pasquale, G., 2002. Ipotesi di ricostruzione del paesaggio medievale di Campiglia Marittima. In: Bianchi, G. (Ed.), Campiglia Marittima: storia di un castello e del suo territorio. Le indagini archeologiche ed i risultati della ricerca storica. All'Insegna del Giglio, Firenze, pp. 219-228.
	Di Pasquale, G., 2003. I carboni: una ipotesi di ricostruzione del paesaggio forestale. In: Pucci, G., Mascione, C. (Eds.) Manifattura Ceramica Etrusco-Romana a Chiusi. Il Complesso produttivo di Marcianella. Edipuglia, Bari.
	Di Pasquale, G., Allevato, E., Buonincontri, M.P., Bellavia, V. in press. I reperti archeobotanici della casa del garum. In: Bernal, D., Cottica, D., Zaccaria, A. (Eds.), From fishing to garum: the exploitation of marine resources at Pompeii and Herculaneum. Some preliminary thoughts. Universidad de Càdiz and Università Cà Foscari Venezia.
	Di Pasquale, G., Allevato, E., Cocchiararo, A., Moser, D., Pacciarelli, M., Saracino, A., accepted. Late Holocene persistence of Abies alba in central-southern Italy: new perspectives from charcoal data. Journal of Vegetation Science.
	Di Pasquale, G., Allevato, E., Russo Ermolli, E., Lubritto, C., Yoneda, M., Takeuchi, K., Kano, Y., De Simone, G.F., 2010. Reworking the idea of chestnut (Castanea sativa Mill.) cultivation in Roman times: new data from ancient Campania. Plant Biosystems 144, 901-909.
	Di Pasquale, G., Di Falco, G., Moser, D., 2008. I dati archeobotanici. In: Valenti, M. (Ed.), Miranduolo in Alta Val di Merse (Chiusdino - SI) Archeologia su un sito di potere del Medioevo toscano. Biblioteca del Dipartimento di Archeologia e Storia delle Arti, Sezione Archeologia, Università di Siena, pp. 304-328.
	Di Pasquale, G., Terzani, M., 2006. Archeobotanica a Populonia: primi risultati e prospettive della ricerca. In: Aprosio, M., Mascione, C. (Eds.), Materiali per Populonia 5. ETS, Pisa, pp. 283-291.
	Di Rita, F., Celant, A., Conati Barbaro, C., 2012. Interazioni tra clima, ambiente e uomo nell’evoluzione olocenica del delta del Tevere: dati paleobotanici e ritrovamenti archeologici. Rendiconti online della Società Geologica Italiana 18, 19-23.
	Di Rita, F., Celant, A., Magri, D. 2010. Holocene environmental instability in the wetland north of the Tiber delta (Rome, Italy): sea-lake-man interactions. Journal of Paleolimnology 44(1), 51-67.
	Di Rita, F., Magri, D., 2009. Holocene drought, deforestation and evergreen vegetation development in the central Mediterranean: a 5500 year record from Lago Alimini Piccolo, Apulia, southeast Italy. The Holocene 19, 295–306.
	Di Rita, F., Melis, R.T., 2013. The cultural landscape near the ancient city of Tharros (central West Sardinia): vegetation changes and human impact. Journal of Archaeological Science 40(12), 4271-4282.
	Di Rita, F., Molisso, F., Sacchi, M., 2018. Late Holocene environmental dynamics, vegetation history, human impact, and climate change in the ancient Literna Palus (Lago Patria; Campania, Italy). Review of Palaeobotany and Palynology 258, 48-61.
	Dimbleby, G.W., Grüger, E., 2002. Pollen Analysis of SoilSamples from the A.D. 79 Level. Pompeii, Oplontis and Boscoreale. In: Jashemski, W.F., Meyer, F.G. (Eds.), The Natural History of Pompeii. Cambridge University Press, Cambridge, pp. 181-216.
	Drescher-Schneider, R., de Beaulieu, J.-L., Magny, M., Walter-Simonnet, A.-V., Bossuet, G., Millet, L., Brugiapaglia, E., Drescher, A., 2007. Vegetation history, climate and human impact over the last 15,000 years at Lago dell’Accesa (Tuscany, Central Italy). Vegetation History and Archaeobotanty 16, 279-299.
FIRST_AUTHOR: E
	Ellis, S. Devore, G., 2009. The Fourth season of Excavations at VIII.7.1-15 and the Porta Stabia at Pompeii: Preliminary report. The Journal of Fasti Online 146, 1-19.
	Endrizzi, L., Degasperi, N., Castiglioni, E., Rottoli, M., 2014. La sepoltura romana rinvenuta in località Lanz (Cloz, Val di Non). In: Nicolis, F., Oberosler, R. (eds.), Archeologia delle Alpi 2014. Provincia Autonoma di Trento, Trento, pp. 67-75.
	Evans, M., Samuel, T., Motta, L., Naglak, M., D’Acri, M., accepted. An Iron Age Settlement at Gabii: Interim Report of the Gabii Project Excavations in Area D, 2012-2015. Journal of Etruscan Studies.
	Evett, D., Renfrew, J., 1971. L’agricoltura neolitica in Italia: una nota sui cereali. Rivista di Scienze Preistoriche 26(2), 403-409.
FIRST_AUTHOR: F
	Ferrari Fontana, I, Menozzi, B.I, Montanari, C., 2008. Charcoal as environmental and ethnological evidence from Medieval archaeological sites in NW - Italy. BAR International Series 1807, pp. 105-109.
	Ferrari, K., Dall'Aglio, P.L., Bellotti, P., Davoli, L., Di Bella, L., Esu, D., Torri, P., Bandini Mazzanti, M., 2013. Holocene landscape evolution at the Garigliano river mouth. Annali di Botanica 3, 191-198.
	Festi, D., Tecchiati, U., Steiner, H., Oeggl, K., 2011. The Late Neolithic settlement of Latsch, Vinschgau, northern Italy: subsistence of a settlement contemporary with the Alpine Iceman, and located in his valley of origin. Vegetation History and Archaeobotany 20, 367-379.
	Fioravanti, M., Bellini, C., Mariotti Lippi, M., 2010. The use of plants for buildings and plant-food economy at Longola-Poggiomarino River Village (Campania, Italy). In: Senatore, M.R., Ciarallo, A. (Eds.), Atti del Convegno Scienze Naturali e Archeologia. Il paesaggio antico: Interazione uomo/ambiente ed eventi catastrofici. Napoli, pp.117-120.
	Fiorentino, G., 1995. Analisi dei macroresti vegetali. In: Gorgoglione, M.A., Di Lernia, S., Fiorentino, G. (Eds.), L'insediamento preistorico di Terragne (Manduria - Taranto). Nuovi dati sul processo di neolitizzazione nel sud-est italiano. Regione Puglia, C.R.S.E.C. TA/55, Manduria, pp. 171-183.
	Fiorentino, G., 1996a. Madonna del Petto (Barletta - BA): analisi antracologica e caratteristiche dell’immagazzinamento dei carporesti. Taras 15(2), 217- 231.
	Fiorentino, G., 1996b. Primi dati archeobotanici dall’insediamento dell’età del Bronzo di Monopoli - Piazza Palmieri. Taras 15 (2), 335-373.
	Fiorentino, G., 1996c. Analisi archeobotanica preliminare da Torre S. Sabina (BR): la struttura 1. Taras 15(2), 384-385.
	Fiorentino, G., 1996d. New perspectives in anthracological analysis. Palaeoecological and technological implications of charcoals found in the Neolithic flintmine at La Defensola (Vieste, Apulia, Italy). Quaternaria Nova 5, 99-128.
	Fiorentino, G., 1998a. Le risorse vegetali. In: Cinquepalmi, A., Radina, F. (Eds.), Documenti dell’età del Bronzo. Ricerche lungo il versante adriatico pugliese. Schena Editore, Fasano, pp. 211-221.
	Fiorentino, G., 1998b. L’exploitation du milieu par l’Homme, du Paleolithique a l’Age du Bronze en Italie sud-orientale (Pouilles): donnees anthracologiques et carpologiques. Ph.D. Thesis, Universitè de Montpellier II. Montpellier, France.
	Fiorentino, G., 1999a. Analisi archeobotaniche. In: Cazzella, A., Moscoloni, M. (Ed.), Conelle di Arcevia I. Lo scavo, la ceramica, i manufatti metallici, i resti organici. Gangemi Editore, Roma, pp. 241- 243.
	Fiorentino, G., 1999b. Ricerche archeobotaniche e paleoambientali. In: Arthur, P. (Ed.), Da Apigliano a Martano. Tre anni di archeologia medioevale (1997-1999). Mario Congedo Editore, Galatina, pp. 54-56.
	Fiorentino, G., 1999c. Caratteristiche della vegetazione e abitudini alimentari durante la preistoria. In: Mastronuzzi, G., Marzo, P. (Eds.), Le isole Cheradi, fra natura, leggenda e storia. Fondazione Ammiraglio Michelangioli, pp. 69-78.
	Fiorentino, G., 2004. Il Bosco di Belvedere a Supersano: un esempio di Archeologia forestale, tra Archeologia del Paesaggio ed Archeologia Ambientale. In: Arthur, P., Melissano, V. (Eds.), Supersano. Un paesaggio antico del basso Salento. Congedo editore, Galatina-Lecce, pp. 21-28.
	Fiorentino, G., 2005a. I macroresti vegetali. I carboni. In: Galiberti, A. (Ed.), Defensola. Una miniera di selce di 7000 anni fa. Protagon Editori Toscani, Siena, pp. 159-163.
	Fiorentino, G., 2005b. Analisi archeobotanica. In: Martinelli, M.C. (Ed.), Il Villaggio dell’età del Bronzo Medio di Portella a Salina nelle Isole Eolie. Origines, Firenze, pp. 263-273.
	Fiorentino, G., 2008. Paleoambiente e aspetti rituali in un insediamento archeologico tra fase arcaica ed ellenistica: nuove analisi archeobotaniche ad Oria - Papalucio (BR). In: D’Andria, F, De Grossi Mazzorin, J., Fiorentino, G. (eds.), Uomini, Piante ed Animali nella dimensione del sacro. Beni Archeologici - Conoscenza e Tecnologia, BACT 6. Edipuglia, Bari, pp. 97-109.
	Fiorentino, G., 2012. L’analisi antracologica della sepoltura Ostuni 1 di S. Maria di Agnano: considerazioni paleoambientali e paletnologiche. In: Coppola, D. (Ed.), Il riparo di Agnano nel Paleolitico superiore. La sepoltura Ostuni 1 ed i suoi simboli. Università di Roma Tor Vergata, Roma, pp. 11-15.
	Fiorentino, G., Agrostelli, M., 2007. Grotta della Madonna, Praia a Mare (Cosenza): archeocarpologia dei livelli olocenici (nuovi dati dagli scavi 2002-2004). In: Scarfò, M.S., Tiné, V. (Eds.), Preistoria e Protostoria della Calabria II. Scavi e Ricerche 2004-2005. Atti delle giornate di studio. Pellaro-Reggio Calabria, Italy, pp. 29-43.
	Fiorentino, G., Caldara, M., De Santis, V., D’Oronzo, C., Muntoni, I. M., Simone, O., Primavera, M., Radina, F., 2013. Climate changes and human-environment interactions in the Apulia region of southeastern Italy during the Neolithic period. The Holocene 24, 1-20.
	Fiorentino, G., Caracuta, V., Volpe, G., Turchiano, M., Quarta, G., D’Elia, M., Calcagnile, L., 2010a. The first millenium AD climate fluctuations in the Tavoliere Plain (Apulia, Italy): new preliminary data from the 14C AMS-dated plant remains from the archaeological site of Faragola. Nuclear Instruments and Methods in Physics Research B, 268: 1084-1087.
	Fiorentino, G., Colaianni, G., 2005. L’analisi archeobotanica. In: D’Andria, F. (Ed.), Cavallino. Pietre, case e città della Messapia arcaica. Progetti per comunicare. Ceglie Messapica, Brindisi, pp. 96-99.
	Fiorentino, G., Colaianni, G., Grasso, A.M., Stellati, A., 2010b. Analisi archeobotanica. In: Martinelli, M.C. (Ed.), Archeologia delle Isole Eolie. Il Villaggio dell’età del Bronzo Medio di Portella a Salina (Ricerche 2006 e 2008). Rebus Edizioni, Milazzo, pp. 233-241.
	Fiorentino, G., Colaianni, G., Novellis, D., 2007. Analisi archeobotaniche al Monastero medievale di Jure Vetere: ricostruzione ambientale e uso delle risorse vegetali. In: Damiano Fonseca, C., Roubis, D., Sogliano, F. (Eds.), Jure Vetere. Ricerche archeologiche nella prima fondazione monastica di Gioacchino da Fiore (indagini 2001-2005). Rubbettino Editore, Catanzaro, pp. 243-267.
	Fiorentino, G., D'Oronzo, C., 2012. Analisi dei macroresti vegetali: strategie agronomiche, alimentazione e caratteristiche del paleoembiente a Coppa Nevigata nel corso dell'età del Bronzo. In: Cazzella, A., Moscoloni, M., Recchia, G. (Eds.), Coppa Nevigata e l'area umida alla foce del Candelaro durante l'età del Bronzo. Claudio Grenzi Editore, Foggia, pp. 327-337.
	Fiorentino, G., D’Oronzo, C., Primavera, M., 2008. Analisi archeobotaniche preliminari alla Grotta dei Cervi di Porto Badisco. Atti 43° Riunione Scientifica IIPP. Bologna, Italy.
	Fiorentino, G., La Torre, M., Muntoni, I.M., Pierattini, D., Piscitello, M., Radina, F., 2003. Dinamiche di crollo e ricostruzione dell’alzato di capanna: approccio integrato all’analisi degli intonaci dell’insediamento del Neolitico Antico di Balsignano (Modugno, Bari). Atti 35° Riunione Scientifica IIPP. Firenze, Italy, pp. 807-811.
	Fiorentino, G., Marinò, G., 2008. Analisi archeobotaniche preliminari al Tempio di Venere di Pompei. In: Guzzo, P.G., Guidobaldi, M.P. (Eds.), Nuove Ricerche Archeologiche nell'area vesuviana (scavi 2003 - 2006), pp. 527-528.
	Fiorentino, G., Muntoni, I.M., 2002. Le capanne di Balsignano: materiali e tecniche costruttive. In: Radina, F. (Ed.), La Preistoria della Puglia: paesaggi, uomini e tradizioni di 8.000 anni fa. Mario Adda Editore, Bari, pp. 167-175.
	Fiorentino, G., Muntoni, I.M., Radina, F., 2000. La neolitizzazione delle Murge baresi: ambienti, insediamenti e attività produttive. In: Pessina, A., Muscio, G. (Eds.), La neolitizzazione tra Oriente ed Occidente. Atti del Convegno di Udine, pp. 381-412.
	Fiorentino, G., Primavera, M., 2007. Le analisi archeo e paleo-botaniche al Pulo di Molfetta: il villaggio e la dolina. In: Radina, F. (Ed.), Natura, Archeologia e Storia del Pulo di Molfetta. Adda Editore, Bari, pp. 109-112.
	Fiorentino, G., Primavera, M., 2009. Analisi preliminare dei dati archeobotanici della sepoltura neolitica di Carpignano Salentino. In: Fabbri, P.F., Pagliara, C. (Eds.), Prima di Carpignano. Documentazione e interpretazione di una sepoltura neolitica. Terra, Lecce, pp. 83-92.
	Fiorentino, G., Primavera, M., Dand, A., Monckton, S., 2012. L’analisi dei resti vegetali carbonizzati. In: Small, A.M. (Ed.), Vagnari. Il villaggio, l’artigianato, la proprietà imperiale. Insulae Diomedeae 17. Edipuglia, Bari, pp. 329-343.
	Fitt, J., Giorgi, J., 1990. I resti vegetali: semi ed altri reperti. In: Saguì, L., Paroli, L. (Eds.), Archeologia urbana a Roma; il progetto della Crypta Balbi. L’esedra della Crypta Balbi nel medioevo (XI- XV secolo). Firenze, pp. 616- 621.
	Florenzano, A., 2013. Evoluzione di un paesaggio mediterraneo nella ricostruzione archeoambientale di siti lucani. Ph.D. thesis, Università di Modena e Reggio Emilia. Modena, Italy.
	Florenzano, A., 2014. Chapter 7. Archaeobotany at Fattoria Fabrizio. In: E. Lanza Catti, K. Swift, J.C. Carter (Eds.), The Chora of Metaponto 5: A Greek Farmhouse at Ponte Fabrizio, pp. 113-138. University of Texas Press, Austin. ISBN: 9780292758643
	Florenzano, A., 2016. Chapter 8. Archaeobotanical Analysis. In: Silvestrelli, F., Edlund-Berry, I.E.M. (eds.), The Chora of Metaponto 6: A Greek Settlement at Sant’Angelo Vecchio, pp. 159-171. University of Texas Press, Austin. ISBN: 9781477309476
	Florenzano, A., 2019. The history of pastoral activities in S Italy inferred from Palynology: a long-term perspective to support biodiversity awareness. Sustainability 11(2), 404; https://doi.org/10.3390/su11020404
	Florenzano, A., Clò, E., Zappa J., Montecchi, M.C., Furia, E., Torri, P., Mercuri, A.M., 2021. Paesaggio vegetale sulla base delle analisi del riempimento dei pozzi al margine del Villaggio Grande della Terramara Santa Rosa di Poviglio. In: Cremaschi M., Pizzi C. (Eds.), Terramara Santa Rosa di Poviglio – Le strutture idrauliche al margine del Villaggio Grande (scavi 1998 –2011), pp. 373-388. ORI…
	Florenzano, A., Mercuri, A.M., 2012. Palynology of archaeological sites: the example of economy and human impact of the Metaponto area (6th-1st century BC). Rendiconti Online Società Geologica Italiana 21, 750-752.
	Florenzano, A., Mercuri, A.M., 2013. Dal polline nei sedimenti alla ricostruzione del paesaggio e dell'economia di Torre di Satriano. In: Osanna, M., Vullo, M. (Eds.), Segni del potere. Oggetti di lusso dal Mediterraneo nell'Appennino lucano di età arcaica. Catalogue. Osanna Edizioni, Venosa, pp. 163-168.
	Florenzano, A., Mercuri, A.M., 2018. Pollen evidence and the reconstruction of plant landscape of the Pantanello area from the 7th to the 1st century BC. In: J.C. Carter, K. Swift (Eds.), The Chora of Metaponto 7: A Greek Sanctuary at Pantanello, pp. 435-446. University of Texas Press, Austin. ISBN: 978-1-4773-1423-4.
	Florenzano, A., Mercuri, A.M., Carter, J.C., 2013. Economy and environment of the Greek colonial system in southern Italy: pollen and NPPs evidence of grazing from the rural site of Fattoria Fabrizio (VI-IV cent. BC; Metaponto, Basilicata). Annali di Botanica 3, 173-181.
	Florenzano, A., Mercuri, A.M., Pederzoli, A., Torri, P., Bosi, G., Olmi, L., Rinaldi, R., Bandini Mazzanti, M., 2012. The significance of intestinal parasite remains in pollen samples from Mediaeval pits in the Piazza Garibaldi of Parma, Emilia Romagna, Northern Italy. Geoarchaeology 27, 34-47.
	Florenzano, A., Rattighieri, E., Mercuri, A.M., 2022b. Prime indagini palinologiche. In: Vaccaro E. (ed.) Progetto Doss Penede: Archeologia di un insediamento d’altura nell’area altogardesana (Nago-Torbole, TN) tra protostoria ed età romana (scavi e ricerche 2019-2021), pp. 258-265. Edizioni Quasar, Roma. ISBN: 978-88-5491-316-5.
	Florenzano, A., Rattighieri, E., Mercuri, A.M., 2023a. Report sulle analisi polliniche della carota 208 dal sito di Jesolo San Mauro. Unpublished.
	Florenzano, A., Zerboni, A., Carter, J.C., Clò, E., Mariani, G.S., Mercuri, A.M., 2022. Environmental and land-use changes in a Mediterranean landscape: palynology and geoarchaeology at ancient Metapontum (Pantanello, Southern Italy). Quaternary International. https://doi.org/10.1016/j.quaint.2022.01.004.
	Follieri, M., 1975. Resti vegetali macroscopici nel collettore ovest del Colosseo. Annali di Botanica, 34, 123-141.
	Follieri, M., Coccolini, G., Catullo, A. 1997. Strutture lignee di un abitato dell’età del Bronzo nel lago di Mezzano (Viterbo). Annali di Botanica, XXXV-VI, 175-183.
	Forlani, L., 1988. I legni delle Terramare di S. Ambrogio e di Montale. In: Cardarelli, A. (a cura di) Modena dalle origini all’anno Mille. Studi di Archeologia e Storia (vol. I). Panini, Modena, pp. 208–209.
	Forlani, L., 2006. Indagini Archeobotaniche. In Bergamini, M. (Ed.), Scoppieto I. Il territorio e i materiali. All'Insegna del Giglio, Firenze, pp. 75-78.
	Forlani, L., Accorsi, C.A., Bandini Mazzanti, M., Marchesini, M., Bandieri, R., 1992a. Legni e carboni dalla Ferrara basso medioevale. In: Gelichi, S. (Ed.), Ferrara prima e dopo il Castello. Spazio Libri Editori, Ferrara, pp. 138-150.
	Forlani, L., Mancini, A., Marchesini, M., 1999. I manufatti lignei rinvenuti nella bonifica. In: Guarnieri, C. (Ed.), Il Tardo Medioevo ad Argenta. Lo scavo di via Vinarola-Aleotti. Quaderni Archeologia Emilia Romagna 2. All'Insegna del Giglio, Firenze, pp. 172-183.
	Forlani, L., Marchesini, M., Bandini Mazzanti, M., Accorsi, C.A., 1992b. Archeoxilologia: i pali della chiesa e del monastero di S. Cecilia, fine Basso Medioevo (1468-1473). Studi e documenti di Archeologia VII, 76-81.
	Forlani, L., Marvelli, S., 1999. Archeopalinologia del fossato di bonifica tardo-medievale ad Argenta. In: Guarnieri, C. (Ed.), Il Tardo Medioevo ad Argenta. Lo scavo di via Vinarola-Aleotti. Quaderni Archeologia Emilia Romagna 2. All'Insegna del Giglio, Firenze, pp. 193-202.
	Fornaciari, A., Giuffra, V., Marvelli, S., Fornaciari, G., 2008b. The blessed Christina from Spoleto: a case of 15th century artificial mummy from Umbria (central Italy). In: Atoche, P., Rodriguez, C., Ramirez, M.A. (Eds.), Proceedings of congress Mummies and Science. World Mummies Research, pp. 521-527.
	Fornaciari, G., Giuffra, V., Giusiani, S., Fornaciari, A., Marchesini, M., Vitiello, A., 2008a. Autopsy and embalming of the Medici Grand Dukes of Florence (16th-18th centuries). In: Atoche, P., Rodriguez, C., Ramirez, M.A. (Eds.), Proceedings of congress Mummies and Science. World Mummies Research, pp. 371-377.
	Fredella, C., Perego, R., Castellano, L., Deaddis, M., De Amicis, M., Marchetti, M., Margaritora, D., Quirino, T., Ravazzi, C., Zanon, M., 2011. Il Forcello: un porto etrusco sull’antico lago di Bagnolo (Mantova). In: Fredella, C. (Ed.), Archeologia e ambiente. SAP Società Archeologica srl, Mantova, Anthus Markes 1, p. 32.
	French, C., Hunt, C. O., Grima, R., McLaughlin, R., Stoddart, S., Malone, C., 2020. Temple landscapes: Fragility, change and resilience of Holocene environments in the Maltese Islands. [Book]. https://doi.org/10.17863/CAM.59611
	Fugazzola Delpino, M., Mauro, N. 2012. La seconda imbarcazione monossile del villaggio neolitico de La Marmotta. In: Alessandro Asta, Giovanni Caniato, Davide Gnola, Stefano Medas (eds). Archeologica Storia Etnologia Navale. Libreriauniversitaria.it edizioni, Padova, pp. 133-140.
	Fugazzola Delpino, M., Tinazzi, O. 2010. Dati di cronologia da un villaggio del Neolitico Antico. Le indagini dendrocronologiche condotte sui legni de La Marmotta (lago di Bracciano – Roma). Miscellanea in Ricordo di Francesco Nicosia, Studia Erudita. Fabrizio Serra Editore, Roma-Pisa, 1-10.
	Fundurulic, A., Valenti, I., Celant, A., Barbaro, B., Costa, M., Manhita, A., Severi, E., Barrocas Dias, C., Magri, D. 2022. Millets and Cereal Meals from the Early Iron Age Underwater Settlement of “Gran Carro” (Bolsena Lake, Central Italy). Sustainability, 14(7), 3941.
	Furia, E., Mercuri, A.M., 2019. Report on pollen analyses from the sites of Pecora river and Cornia river in south-west Tuscany (Italy) (sampling season 2019), unpublished
	Furlanetto, G., 2013. Storia della vegetazione dell'anfiteatro benacense negli ultimi 3000 anni. Analisi pollinica dei depositi lacustri del Lucone di Polpenazze. M. D. Thesis, Università degli Studi di Milano. Milano, Italy.
FIRST_AUTHOR: G
	Gervasio, A., 2010. Analisi archeobotanica e funzionale delle strutture di combustione della Grotta San Michele di Saracena (CS). Specialization Thesis, Scuola di Specializzazione in Beni Archeologici “Dinu Adamesteanu”, Università del Salento. Lecce, Italy.
	Giachi, G., Lazzeri, S., 2012. I legni. In: Marini Calvani, M., Marchi, A.R. (Ed.), Ventidue secoli a Parma: lo scavo sotto la sede centrale della Cassa di Risparmio in piazza Garibaldi. BAR International Series 2406, Oxford, pp. 250-257.
	Giachi, G., Lazzeri, S., Mariotti Lippi, M., Macchioni, N., Paci, S., 2003. The wood of “C” and “F” Roman ships found in the ancient harbour of Pisa (Tuscany, Italy): the utilization of different timbers and the probable geographical area which supplied them. Journal of Cultural Heritage 4, 269-283.
	Giachi, G., Mariotti Lippi, M., Bellini, C., Capretti, C., Gonnelli, T., 2010b. La vegetazione e lo sfruttamento delle risorse arboree nell’area di Bientina durante l’Età del Bronzo Finale. In: Ciampoltrini, G. (Ed.), Fossa cinque della bonifica di Bientina. Un insediamento nella piana dell’Auser intorno al 1000 a.C. I segni dell’Auser. Archeologia a Lucca e nella Valle del Serchio 9, pp. 83-90.
	Giachi, G., Mori Secci, M., Pignatelli, O., Gambogi, P., Mariotti Lippi, M., 2010a. The prehistoric pile-dwelling settlement of Stagno (Leghorn, Italy): wood and food resource exploitation. Journal of Archaeological Science 37, 1260-1268.
	Giannitrapani, E., Iannì, F., Speciale, C., Combourieu-Nebout, N., Di Sansebastiano, G.P., Chilardi, S., 2018. The prehistoric village of Case Bastione (Central Sicily): Paleoenvironmental and Paleoeconomic data from Central Sicily between Copper and Bronze Age, Abstract book, European Archaeology Association 2018, Barcelona, p. 870.
	Giardini, M., Calderoni, G., Jolivet, V., Mari, Z., Sadori, L., Susanna, F., Tresserras, J.J., 2006. Indagini archeobotaniche su alcuni materiali degli horti Luculliani (Roma) e di Villa Adriana (Tivoli). In: Morel, J-P., Tresserras, Juan J., Matamala, J.C. (Eds), The archaeology of crop fields and garden. Edipuglia, Bari, pp. 129-144.
	Giorgi, J., 1989. Charred Plant Remains from the Medieval Site of Montarrenti. MSc Thesis, University of Sheffield. Sheffield, UK.
	Giorgi, J.A., 1988. Rapporto preliminare sui reperti botanici. In: Potter, T.W., King, A.C., (Eds.), Scavi a Mola di Monte Gelato presso Mazzano Romano, Etruria meridionale. Primo rapporto preliminare. Archeologia Medievale 15, pp. 299.
	Giorgi, J.A., 1997. The charred plant remains In: Potter, T.W., King, A.C. (Eds.), Excavations at the Mola di Monte Gelato: A Roman and Medieval Settlement in South Etruria. Archaeological monographs of the British School at Rome 11, pp. 407-411.
	Giorgi, J.A., Costantini, L., Costantini-Biasini, L., 2002. Archaeobotanical investigation in the Bronze Age site of Vivara (Procida, Naples). In: Guarino, A. (Ed.), Science and Technology for the safeguard of Cultural Heritage in the Mediterranean Basin. CNR, Alcalà, pp. 165-174.
	Giuffra, V., Fornaciari, A., Marvelli, S., Marchesini, M., Caramella, D., Fornaciari G., 2011. Embalming methods and plants in Renaissance Italy: two artiﬁcial mummies fromSiena (central Italy). Journal of Archaeological Science 38(8), 1949-1956.
	Giuliani, R., Caracuta, V., Fiorentino, G., Pignatelli, O., 2009. Prime ricerche nella torre medievale di Pietramontecorvino (Fg): un approccio integrato tra esame archeologico delle architetture e analisi paleoecologiche. In: Volpe, G., Favia, P. (Eds.), Atti 5° Congresso Nazionale di Archeologia Medievale, p. 779-784.
	Gobbo, I., 2011. Archeobotanica di siti mesolitici, neolitici ed eneolitici di pianura dell’Emilia Romagna. Ph.D. Thesis, Università degli Studi di Ferrara. Ferrara, Italy.
	Goiran, J. P., Salomon, F., Mazzini, I., Bravard, J. P., Pleuger, E., Vittori, C., Boetto, G., Christiansen, J., Arnaud, P., Pellegrino, A., Pepe, C., Sadori, L. 2014. Geoarchaeology confirms location of the ancient harbour basin of Ostia (Italy). Journal of Archaeological Science, 41, 389-398.
	Grasso, A.M., 2011. Analisi archeobotaniche a Supersano (LE): una comunità autosufficiente?. Post Classical Archaeologies 1, 297-308.
	Grasso, A.M., 2012. Archeologia e storia della vite e del vino nel medioevo italiano. Il contributo dell’archeobotanica e di nuove metodologie di analisi integrate per la caratterizzazione varietale, applicate ai contesti archeologici della Puglia meridionale. Ph.D. Thesis, Università degli Studi di Siena. Siena, Italy.
	Grasso, A.M., Fiorentino, G., 2009. L’ambiente vegetale: risultati delle nuove analisi archeobotaniche. In: Arthur, P., Bruno, B. (Eds.), Apigliano. Un villaggio bizantino e medievale in Terra d’Otranto. L’ambiente, il villaggio, la popolazione. Arti Grafiche Panico, Galatina, pp. 53-56.
	Grasso, A.M., Fiorentino, G., 2010. Waterlogged grape remains (Vitis vinifera ssp. vinifera L.) from a Byzantine well at Supersano, Southeast Italy: remains of wine making?. 15th Conference of the International Work Group for Palaeoethnobotany, Wilhelmshaven, Germany. Terra Nostra 2010/2, p. 132.
	Grasso, A.M., Fiorentino, G., Stranieri, G., 2011. The dry stone wall of “Paretone dei Greci”: an anthracological approach. Saguntum 11, 155-156.
	Grasso, L., 2008. La stipe del santuario di Alaimo a Lentini. Un'area sacra tra la chora e il mare, Catania.
	Guarnieri, C., 2012. Oggetti in legno dalle buche 1-4. In: Marini Calvani, M., Marchi, A.R. (Ed.), Ventidue secoli a Parma: lo scavo sotto la sede centrale della Cassa di Risparmio in piazza Garibaldi. BAR International Series 2406, Oxford, pp. 243-249.
	Guerreschi, A., Raiteri, L., Di Maio, P., Ravazzi, C., Pini, R., Gabriele, P., Baster, I., 2010. A new, high-altitude Mesolithic site on Mont Fallère (Aosta, northern Italy). First results on archaeology, environmental and landscape evolution. 8th International Conference on the Mesolithic in Europe, Santander, Spain.
	Guido, M.A., Menozzi, B.I, Bellini, C., Placereani, S., Montanari, C., 2013. A palynological contribution to the environmental archaeology of a Mediterranean mountain wetland (North West Apennines, Italy). The Holocene 23(11), 1517-1527.
	Guido, M.A., Menozzi, B.I., Montanari, C., Scipioni, S., 2003. Il sito di “Mogge di Ertola” come potenziale fonte per la storia ambientale del crinale Trebbia-Aveto. Archeologia postmedievale 6, 111-116.
	Guilizzoni, P., Oldifield, F., (eds.), 1996. Palaeoenvironmental analysis of Italian crater lake and Adriatic sediments. Publisher Istituto Italiano di Idrobiologia, Verbania Pallanza. Memorie dell'Istituto Italiano di Idrobiologia, International Journal of Limnology, Volume 55 (357 pp). ISSN 0374-9118
FIRST_AUTHOR: H
	Heiss, A. G., Kofler, W., Oeggl, K., 2005. The Ulten Valley in South Tyrol, Italy: Vegetation and settlement history of the area, and macrofossil record from the Iron Age cult site of St. Walburg. Palyno-Bulletin 1 (1-2), 63-73.
	Heiss, A.G., 2005. Das Inventar der Hausapotheke des Auer-Hofes in Mühlwald. Archäobotanische Analysen. DerSchlern 79 (11), 44-53.
	Heiss, A.G., 2006. Speisen für die Götter. Analysen pflanzlicher Großreste aus Brandopferaltären. Archaeo Tirol Kleine Schriften 5, 172-174.
	Heiss, A.G., 2008. Weizen, Linsen, Opferbrote. Archäobotanische Analysen bronze- und eisenzeitlicher Brandopferplätze im mittleren Alpenraum. Südwestdeutscher Verlag für Hochschulschriften (SVH), Saarbrücken.
	Heiss, A.G., 2010. Speisen, Holz und Räucherwerk. Die verkohlten Pflanzenreste aus dem jüngereisenzeitlichen Heiligtum von Ulten, St. Walburg, im Vergleich mit weiteren alpine Brandopferplätzen. In: Steiner, H. (Ed.), Alpine Brandopferplätze. Archäologische und naturwissenschaftliche Untersuchungen/Roghi votivi alpini. Archeologia e scienze naturali. Forschungen zur Denkmalpflege in Südtirol/Beni…
	Heiss, A.G., Oeggl, K., 2009. The plant macro-remains from the Iceman site (Tisenjoch, Italian-Austrian border, eastern Alps): new results on the glaciermummy’s environment. Vegetation History and Archaeobotany 18, 23-35.
	Hodges, R., Clark, G., Coccia, S., Patterson, H., Costantini, L., Francis, K., Giorgi, J., Mitchell, J., Moran, M., Stevenson, J. & Wickham, C., 2006. Excavations at Colle Castellano. In: Bowes, K., Francis, K., Hodges, R. (Eds), Between Text and Territory.Survey and Excavations in the Terra of San Vincenzo al Volturno. Archaeological Monographs of the British School at Rome 16, pp. 187-224.
	Hopf, M. 1995. Determinazioni dei resti vegetali del “Gran Carro” (lago di Bolsena, Viterbo): scavo 1980. In: Pietro Tamburini (ed), Un abitato villanoviano perilacustre. Il “Gran Carro” sul lago di Bolsena (1959-1985), pp. 336-338.
FIRST_AUTHOR: J
	Jashemski, W.F., Meyer, F.G., 2002. The Natural History of Pompeii. Cambridge University Press, Cambridge.
FIRST_AUTHOR: K
	Kodýdkova, K., Beneš, J., Komarkova, V., Paclikova, K. 2013. Pilot archaeobotanical analysis of the sediment the well 112 in Pyrgi, Santa Severa. Archaeologia Maritima Mediterranea, 10, 181-188.
FIRST_AUTHOR: L
	Lancelotti, C., 2004/2005. Archeobotanica e aspetti archeologici delle unità US 3 e US 234 della palafitta di Parma. Tesi di Laurea Magistrale in Scienze per i Beni Culturali Archeologici, Università degli Studi di Milano.
	Larocca, F., Celant, A., 2004. L’occupazione arcaica e altorepubblicana. Area T. 505: la struttura, il pozzo, la tomba. Risultati delle ricerche archeobotaniche. In: Gioia P., Volpe, R. (Eds.), Centocelle I, Roma S.D.O. Le indagini archeologiche. Rubbettino editore, Roma, p. 287.
	Lepetz, S., Van Andringa, W., Duday, H.,Gaillot, A.,Joly, D., Lind, T., Matterne, V. Tuffreau-Libre, M., Coubray, S., 2008. Archéologie du rituel: Méthode appliquée à l’étude de la Nécropole de Porta Nocera à Pompéi. In: Scheid. J. (Ed.), Pour une archéologie du rite. Nouvelles perspectives de l’archéologie funéraire. Collection de l’École Française de Rome 407, pp. 105-126.
	Lepore, G., Ciuccarelli, M.R., Assenti, G., Belfiori, F., Boschi, F., Carra, M., Casci Ceccacci, T., De Donatis, M., Maini, E., Savelli, D., Ravaioli, E., Silani, M., Visani, F., 2012. Progetto “Archeologia urbana a Senigallia” I: le ricerche di via Cavallotti. The Journal of Fasti Online 248, 1-19.
	Lopane, E., Bandini Mazzanti, M., Accorsi, C.A., 1998. Pollini e semi/frutti dell'abitato etrusco-celtico di Pianella di Monte Savino (Monte Bibele, Bologna - Nord Italia) Casa 24. In: Accorsi, C.A., Bandini Mazzanti, M., Labate, D., Trevisan Grandi, G. (Eds.), Studi in ricordo di Daria Bertolani Marchetti. Aedes Muratoriana, Modena, pp. 359-365.
	Luciani, P., 2004. Food remains from the House 2 of the Etruscan-Celtic settlement of Monte Bibele, a palaeoethnobotanical study. 13th Conference of the International Work Group for Palaeoethnobotany, Girona, Spain, p. 102.
FIRST_AUTHOR: M
	Madella, M. 1993. I macroresti vegetali. In: Fortunati Zuccala, M. (Ed.), Ponte Lambro (CO), località Schieppo, Villa di età Romana. Soprintendenza Archeologica della Lombardia, Notiziario 1991, pp. 44-45.
	Madella, M., 1999. Analisi dei resti vegetali carbonizzati provenienti dalle tombe a cremazione della necropoli di Lilibeo a Marsala. In Bechtold B. (a cura di), La Necropoli di Lilybaeum. Regione Siciliana, Palermo, pp. 458-465.
	Malaguti, C., Marchesini, M., Casagrande, L., Cobianchi, V., Gobbo, I., Marvelli, S., Mura, L., Rizzoli, E., 2011. Il pozzo di Badia Polesine (Rovigo). In: Cipriano, S., Pettenò, E. (Eds.), Archeologia e tecnica dei pozzi per acqua dalla pre-protostoria all’età moderna. Atti del Convegno Borgoricco, Padova. Antichità Altoadriatiche LXX, pp. 85-114.
	Malone, C., Grima, R., McLaughlin, R., Parkinson, E. W., Stoddart, S., Vella, N., 2020. Temple places: Excavating cultural sustainability in prehistoric Malta. [Book]. https://doi.org/10.17863/CAM.62630
	Malone, C., Stoddart, S., Barker, G., Clark, G., Coltorti, M., Costantini, L., Giorgi, J., Harding, J., Hunt, C., Reynolds, T., Skeates, R., 1992. The Neolithic site of San Marco, Gubbio (Perugia), Umbria: Survey and Excavation 1985-7. Papers of the British School at Rome 60, 1-69.
	Manfredini, A., Carboni, G., Conati Barbaro, C., Silvestrini, M., Fiorentino, G., Corridi, C., 2005. La Frequentazione Eneolitica di Maddalena di Muccia (Macerata). Atti 38° Riunione Scientifica IIPP. Portonovo, Italy, pp: 433-444.
	Marchesini, M., 2013. I resti vegetali. In: Locatelli, D., Malnati, L., Maras, D.F. (eds.), Storie della prima Parma. Etruschi, Galli e Romani: le origini della città alla luce delle nuove scoperte archeologiche. Roma, pp. 88-89.
	Marchesini, M., 2014. Paesaggio vegetale, agricoltura, economia e dieta alimentare nell’alto Medioevo. In: Gelichi, S., Librenti, M., Marchesini, M. (Eds.), Un villaggio nella Pianura. Ricerche archeologiche in un insediamento medievale del territorio di Sant’Agata Bolognese. Quaderni di Archeologia dell’Emilia Romagna 33. All'Insegna del Giglio, Firenze, pp. 353-362. ISBN 978-88-7814-409-5
	Marchesini, M., Accorsi, C.A., 1993. Archeopalinologia a Malalbergo - Bologna. In: Negrelli, C., Pini, L. (Eds.), Malalbergo e la Pianura Bolognese: ritrovamenti archeologici di età romana. Comune di Malalbergo, pp. 50-51.
	Marchesini, M., Forlani, L., 2001. I legni del pozzo deposito di Cognento (Modena) dal periodo romano all'età moderna. In: Marini Calvani, M. (Ed.), Archeologia dell’Emilia Romagna 1999/III. All’Insegna del Giglio, Firenze, pp. 229-242.
	Marchesini, M., Forlani, L., Giordani, N., 1998. Reperti antraco-xilologici del pozzo di Rubiera (Reggio Emilia, Nord Italia): età tardo antica; fine VI-metà VII sec. d.C. In: Accorsi, C.A., Bandini Mazzanti, M., Labate, D., Trevisan Grandi, G. (Eds.), Studi in ricordo di Daria Bertolani Marchetti. Aedes Muratoriana, Modena, pp. 375-383.
	Marchesini, M., Gabusi, R., Marvelli, S., Miari, M., Vittori Antisari, L., 2018b. La terramara di Ponticelli di Malalbergo. Le indagini al radiocarbonio, In: Gabusi R., Miari M., Trocchi T. (a cura di) Ponticelli di Malalbergo. Un abitato del II millennio a.C. e le successive trasformazioni del territorio. Ante Quem, Cremona, pp. 111-115.
	Marchesini, M., Lobietti, A., Marvelli, S, Rizzoli, E., 2018a. La sequenza stratigrafica di Ponticelli di Malalbergo. Primi risultati delle indagini paleobotaniche. In: Gabusi, R., Miari, M., Trocchi, T. (a cura di) Ponticelli di Malalbergo. Un abitato del II millennio a.C. e le successive trasformazioni del territorio. Ante Quem, Cremona, pp. 33-40.
	Marchesini, M., Marvelli, M., Palumbo, V., Rizzoli, E., 2017. Il bosco sepolto tardoantico del Parco Novi Sad a Modena. In: Labate, D., Malnati, L. (eds) Parco Novi Sad di Modena: dallo scavo al parco archeologico. Quaderni di Archeologia dell’Emilia Romagna 36. All’Insegna del Giglio, Firenze, pp. 207-212. ISBN: 9788878148185.
	Marchesini, M., Marvelli, S., 2001. Indagini archeopalinologiche in Piazza XX Settembre a Castel San Pietro Terme. In: Ortalli, J. (Ed.), Gruppo per la Valorizzazione dei Beni Culturali e Ambientali della Valle del Sillaro. La piazza, il passato, la storia. Archeologia a Castel San Pietro Terme. Comune di Castel San Pietro Terme, pp. 139-152.
	Marchesini, M., Marvelli, S., 2002a. Il paesaggio vegetale e l’attività antropica. In: Ortalli, J., Pini, L. (Eds.), Lo scavo archeologico di via Foscolo - Frassinago a Bologna: aspetti insediativi e cultura materiale. Quaderni di Archeologia dell’Emilia Romagna 7. All’Insegna del Giglio, Firenze, pp. 105-118.
	Marchesini, M., Marvelli, S., 2002b. Indagini paleobotaniche a Spilamberto. In: Archeologia a Spilamberto: l’area di via Macchioni. Comune di Spilamberto.
	Marchesini, M., Marvelli, S., 2002c. Analisi dei legni. In: von Eles, P. (Ed.), Guerriero e sacerdote. Autorità e comunità nell’Età del Ferro a Verucchio. La tomba del trono. Quaderni di Archeologia dell’Emilia Romagna 6. All’Insegna del Giglio, Firenze, pp. 290-299.
	Marchesini, M., Marvelli, S., 2002d. Analisi botaniche del contenuto del vaso biconico. In: von Eles, P. (Ed.), Guerriero e sacerdote. Autorità e comunità nell’Età del Ferro a Verucchio. La tomba del trono. Quaderni di Archeologia dell’Emilia Romagna 6. All’Insegna del Giglio, Firenze, pp. 299-307.
	Marchesini, M., Marvelli, S., 2003. Ricerche palinologiche nell’area archeologica dell’ex-cinema teatro Bios (Castel San Pietro Terme, Bologna) in età romana e tardo antica. In: Ortalli, J. (Ed.), San Pietro prima del Castello. Gli scavi nell’area dell’ex-cinema teatro Bios a Castel San Pietro Terme (BO). All’Insegna del Giglio, Firenze, pp. 62-70.
	Marchesini, M., Marvelli, S., 2004a. Le indagini archeobotaniche: l’ambiente alla fine dell’età del Bronzo. La Raccolta. Le coltivazioni. L’ambiente nell’età del Ferro. In: Bianchin Citton, E. (Ed.), Alle origini di Treviso: dal villaggio all’abitato dei Veneti antichi. Comune di Treviso, pp. 54- 57.
	Marchesini, M., Marvelli, S., 2004b. Lo scavo dell’ex cinema Modernissimo. L’ambiente in età romana. Le indagini archeobotaniche effettuate presso l’area archeologica dell’ex cinema Modernissimo. In: Baroncini, C., Mazzini, L., Orsi, O., Pedrini, C. (Eds.), Il Museo di San Domenico. Restauri, scavi, studi, progetti, Musei Civici di Imola. Comune di Imola, p. 85.
	Marchesini, M., Marvelli, S., 2005a. Indagini archeopalinologiche presso Cà Vendramin Calergi. In: Fozzati, L. (Ed.), Cà Vendramin Calergi. Archeologia urbana lungo il Canal Grande di Venezia, Casinò di Venezia. Marsilio, Venezia, pp. 67-81, 175-179.
	Marchesini, M., Marvelli, S., 2005b. Indagini archeobotaniche. In: La Villa romana di Cannetolo di Fontanellato. Ministero per i Beni e le Attività Culturali e Ferrovie dello Stato, Centenario 1905-2005, p. 33.
	Marchesini, M., Marvelli, S., 2006a. Il corpo di Cangrande della Scala: risultati delle indagini palinologiche. In: Napione, E. (Ed.), Atti del Convegno Il corpo del principe. Ricerche su Cangrande della Scala, Verona. Marsilio, Venezia, pp. 92-103.
	Marchesini, M., Marvelli, S., 2006b. Analisi palinologiche condotte su un campione di torba dal sito di Ponte Moro - Cerea (Verona, Nord Italia). Padusa Quaderni XLI, pp. 143-152.
	Marchesini, M., Marvelli, S., 2006c. L’alimentazione nell’oltretomba: le offerte votive vegetali nelle necropoli romane dell’Emilia Romagna. In: Mercuri, A.M., Baroni, R., Mariotti Lippi, M. (Eds.), Archeobotanica e alimentazione. Workshop, Firenze 18 dicembre 2006. Atti Società Naturalisti Matematici di Modena 137, pp. 331-342.
	Marchesini, M., Marvelli, S., 2006d. Rituale funebre, paesaggio vegetale e ambiente nella necropoli. In: Berti, F. (Ed.), Mors Inmatura. I Fadieni e il loro sepolcreto. Quaderni di Archeologia dell’Emilia Romagna 16. All’Insegna del Giglio, Firenze, pp.173-193.
	Marchesini, M., Marvelli, S., 2006e. Primi risultati delle indagini botaniche sui reperti della tomba etrusca rinvenuta presso Podere Belfiore a Comacchio (Ferrara). In: Cornelio Cassai, C. (Ed.), Comacchio - Valli Trebba e Pega: nuovi/vecchi ritrovamenti. Quaderno dell’Istituto di Cultura Antica Diocesi di Comacchio 25, pp. 31-34.
	Marchesini, M., Marvelli, S., 2006f. Il contributo delle indagini botaniche alla ricostruzione dell’ambiente e del paesaggio vegetale circostante la Rocca di Cento nel Basso Medioevo (Cento-Ferrara) In: Librenti, M. (Ed.), La Rocca di Cento - Fonti storiche e indagini archeologiche. Quaderni di Archeologia dell’Emilia Romagna 13. All’Insegna del Giglio, Firenze, pp. 169-180.
	Marchesini, M., Marvelli, S., 2006g. Via Bacchini 1992-1993 - Repertorio dei principali ritrovamenti e scavi archeologici effettuati in Fidenza citati nella guida. In: Catarsi, M., Gregari, G. (Eds.), San Donnino e la sua Cattedrale - La nascita del Borgo. Parma, pp. 110-111.
	Marchesini, M., Marvelli, S., 2007a. Ambiente e paesaggio vegetale dell’antico abitato medievale di Caorle: risultati delle indagini archeobotaniche. In: Fozzati, L. (ed.), Caorle archeologica tra mare, fiume e terra. Marsilio, Venezia, pp. 184-236.
	Marchesini, M., Marvelli, S., 2007b. Ricostruzione del paesaggio vegetale e dell’ambiente dal Bronzo Finale alla prima Età del Ferro nel settore centrale delle valli grandi veronesi: risultati delle indagini palinologiche condotte nel sito di Perteghelle - Cerea (Verona, Nord Italia). Padusa Quaderni XLII, pp. 113-127.
	Marchesini, M., Marvelli, S., 2007c. Analisi botaniche su alcuni reperti rinvenuti nella tomba 18 nella necropoli di Ponte Nuovo a Gazzo Veronese (Verona). Notizie Archeologiche Bergomensi 13, 133-135.
	Marchesini, M., Marvelli, S., 2008. Indagini botaniche: ricostruzione del paesaggio vegetale, dell’ambiente e della dieta alimentare nella Venezia tardo medievale. Archeologia Veneta 31, 221-227.
	Marchesini, M., Marvelli, S., 2009. Ricostruzione del paesaggio vegetale e antropico nelle aree centuriate dell’Emilia Romagna attraverso le indagini archeobotaniche. Agri Centuriati. An International Journal of Landscape Archaeology 6, 313-323.
	Marchesini, M., Marvelli, S., 2010a. Ricostruzione dell’ambiente e del paesaggio vegetale circostante la necropoli di Narde - Fratta Polesine (Rovigo - Nord Italia). In: Salzani, L., Colonna, C. (Eds.), La fragilità dell’Urna. CIERRE grafica, Somma Campagna, Verona, pp. 67- 74.
	Marchesini, M., Marvelli, S., 2010b. Paesaggio, ambiente e attività antropica nel bolognese in età villanoviana: testimonianze da alcuni siti archeologici (VIII-VII sec. a.C.). In: Burgio, R., Campagnari, S., Malnati, L. (Eds.), Cavalieri etruschi dalle valli al Po. Tra Reno e Panaro, la Valle del Samoggia nell’VIII e VII sec. a.C. Edizioni Aspasia, pp. 269-277.
	Marchesini, M., Marvelli, S., 2011a. Aspetti paesaggistici ed ambientali emersi dalle indagini botaniche effettuate sui sedimenti provenienti dal Pozzo A e dal Pozzo B. Archeologia Veneta 33, 225-230.
	Marchesini, M., Marvelli, S., 2011b. I risultati delle indagini palinologiche. In: Cassola, P., Calosi, M. (Eds.), Una sepoltura monumentale dell’antica età del Bronzo: il tumulo di Sant’Osvaldo (Udine) scavi 2000-2002. Edizioni Quasar, Roma, pp. 63-80.
	Marchesini, M., Marvelli, S., 2011c. Paesaggio vegetale e ambiente nelle campagne altomedievali della Pianura Padana. Atti del Convegno “Villaggi, Comunità, Paesaggi Medievali”, Bologna. Fondazione Centro Italiano Studi sull’Alto Medioevo, Spoleto, pp. 463-476.
	Marchesini, M., Marvelli, S., 2011d. Il paesaggio vegetale e l’agricoltura. In: Desantis, P., Marchesini, M., Marvelli, S. (Eds.), Anzola al tempo delle Terramare, Guida al polo museale di Anzola dell’Emilia. Museo Archeologico Ambientale, Bologna, pp. 40-45.
	Marchesini, M., Marvelli, S., 2011e. Il paesaggio vegetale. In: Il pozzo romano del sito del Santuario di Lova a Campagna Lupia (Venezia). Archeologia Veneta XXXIV, 42-43.
	Marchesini, M., Marvelli, S., 2014. Paesaggio vegetale e utilizzo delle risorse legnose: il contributo delle analisi xilo-antracologiche. In: Gelichi, S., Librenti, M., Marchesini, M. (Eds.), Un villaggio nella Pianura. Ricerche archeologiche in un insediamento medievale del territorio di Sant’Agata Bolognese. Quaderni di Archeologia dell’Emilia Romagna 33. All'Insegna del Giglio, Firenze, pp. 32…
	Marchesini, M., Marvelli, S., 2018. La terramara di Ponticelli di Malalbergo. Gli aspetti paleoambientali. In: Gabusi, R., Miari, M., Trocchi, T. (a cura di) Ponticelli di Malalbergo. Un abitato del II millennio a.C. e le successive trasformazioni del territorio. Ante Quem, Cremona, pp. 105-109.
	Marchesini, M., Marvelli, S., Bandini Mazzanti, M., Accorsi, C.A., 2001b. Spettri pollinici del pozzo deposito di Cognento (Modena) dal periodo tardo romano all'età moderna. In: Marini Calvani, M. (Ed.), Archeologia dell’Emilia Romagna 1999/III. All’Insegna del Giglio, Firenze, pp. 181-205.
	Marchesini, M., Marvelli, S., Forlani, L., 2008a. I manufatti lignei e i reperti carpologici del Pozzo Casini. In: Bugio, R., Campagnari, S. (Eds.), Il Museo Civico Archeologico Arsenio Crespellani nella Rocca dei Bentivoglio a Bazzano. Comune di Bazzano, Bologna, pp. 195-202.
	Marchesini, M., Marvelli, S., Fusco, F., 2003. Ricerche palinologiche a Maccaretolo (San Pietro in Casale, Bologna). Documenti e Studi. Deputazione di Storia Patria per le Provincie di Romagna 32, 181-214.
	Marchesini, M., Marvelli, S., Gobbo, I., Accorsi, C.A., 2008d. Alla ricerca di paesaggi carpigiani perduti. Il paesaggio vegetale, l’ambiente e l’economia ricostruiti attraverso le indagini polliniche. In: Bonacini, P., Ori, A.M. (Eds.), Storia di Carpi. La città e il territorio dalle origini all’affermazione dei Pio. Fondazione Cassa di Risparmio di Carpi, Modena, pp. 51-76.
	Marchesini, M., Marvelli, S., Gobbo, I., Biagioni, S., 2011a. Paesaggio vegetale e antropico circostante l’abitato altomedievale di Nogara (Verona, Nord Italia): risultati delle indagini archeopalinologiche. In: Saggioro, F. (Ed.), Nogara, archeologia e storia di un villaggio medievale (scavi 2003 - 2008). Giorgio Bretschneider Editore, Roma, pp. 159-192.
	Marchesini, M., Marvelli, S., Gobbo, I., Rizzoli E., 2011b. Il paesaggio vegetale nella Pianura Padana nell’età del Rame. Atti 43° Riunione Scientifica IIPP, pp. 575-579.
	Marchesini, M., Marvelli, S., Gobbo, I., Rizzoli, E., 2008e. Risultati delle indagini archeobotaniche per la ricostruzione del paesaggio vegetale e dell’ambiente circostante l’abitato. In: Malnati, L., Neri, D. (Eds.), Gli scavi di Castelfranco Emilia presso il Forte Urbano. Un abitato etrusco alla vigilia delle invasioni barbariche. Quaderni di Archeologia dell’Emilia Romagna 21. All’Insegna del…
	Marchesini, M., Marvelli, S., Gobbo, I., Rizzoli, E., 2010a. Risultati delle indagini archeobotaniche condotte durante gli scavi archeologici in Maerne. In: Lalli, A. (Ed.), Il Passante Autostradale di Mestre. Una infrastruttura chiave per l’Europa. Grafica Faggian, Campodarsego, Padova, pp. 84-93.
	Marchesini, M., Marvelli, S., Gobbo, I., Rizzoli, E., 2010b. Le indagini archeobotaniche. In: Gamba, M., Salerno, R. (Eds.), Progetto Monte Summano: campagna di scavo 2009. Quaderni di Archeologia del Veneto 26, Treviso, pp. 100-106, 107-108.
	Marchesini, M., Marvelli, S., Gobbo, I., Rizzoli, E., 2010c. Il paesaggio vegetale e l’ambiente nella pianura bolognese tra Samoggia e Panaro: risultati delle indagini archeobotaniche. In: Cattani, M., Marchesini, M., Marvelli, S. (Eds.), Paesaggio ed economia nell’età del Bronzo. Museo Archeologico Ambientale, Bologna, pp. 35-79.
	Marchesini, M., Marvelli, S., Gobbo, I., Rizzoli, E., 2010d. Paesaggio, ambiente e attività antropica dalla Bologna villanoviana (VII-VI sec. a.C.) alla Bononia romana (I sec. d.C.) attraverso le analisi archeobotaniche. In: Malnati, L., Curina, R., Negrelli, C., Pini, L. (Eds.), Alla ricerca di Bologna antica e medievale. Da Felsina a Bononia negli scavi di Via d’Azeglio. Quaderni di Archeologia…
	Marchesini, M., Marvelli, S., Gobbo, I., Rizzoli, E., Biagioni, S., 2009a. Il paesaggio vegetale e ambiente: risultati delle indagini archeobotaniche. In: De Guio, A., Migliavacca, M. (Eds.), Per la storia e la valorizzazione di un paesaggio senza tempo. Basto al Campetto. Risultati della campagna 2008. Quaderni di Archeologia del Veneto 25, Treviso, pp. 188-191, 198-199.
	Marchesini, M., Marvelli, S., Rizzoli, E., 2014. Archeobotanica a Vulci. In: Principi immortali: Fasti dell'aristocrazia etrusca a Vulci, pp. 37-42. Gangemi Editore, Roma.
	Marchesini, M., Marvelli, S., Rizzoli, E., 2019. I campioni pollinici dall’area della capanna. In: Steffè, G., Degasperi, N. (eds), Il villaggio neolitico di Lugo di Romagna-Fornace Gattelli. Strutture Ambiente Culture. ORIGINES 34 - Studi e materiali pubblicati a cura dell’Istituto Italiano di Preistoria e Protostoria. Firenze. ISBN 978-88-6045-074-6.
	Marchesini, M., Marvelli, S., Rizzoli, E., Muscogiuri, A.C., 2021. Archeologia del paesaggio: la ricostruzione della vegetazione e dell'ambiente attraverso le indagini polliniche e antracologiche. In: Vidale, M., Bergamini, S., Osti, G., Prillo, V.G., Reggio, C., Trevisan, F. (a cura di) I Pilastri della Terramara. Alle radici di economia società e ambiente nel territorio di Bondeno (vol. 2). Ant…
	Marchesini, M., Marvelli, S., Rizzoli, E., Ventura, P., 2016. Trieste in età romana, ambiente, risorse e consumi: l’apporto delle indagini archeobotaniche. In: Cuscito, G. (ed.), L’alimentazione nell’Antichità. Atti XLVI Settimana di Studi aquileiesi, Aquileia, 2015. Antichità Altoadriatiche (84). EDITREG, Trieste, pp. 405-422.
	Marchesini, M., Marvelli, S., Terranova, F., 2009b. Indagini xilologiche effettuate sui reperti della nave romana di Scauri (Pantelleria, Trapani). In: Tusa, S., Zangara, S., La Rocca, R. (Eds.), Il relitto tardo-antico di Scauri a Pantelleria. Regione Siciliana, Palermo, pp. 205-216.
	Marchesini, M., Marvelli, S., Tinti, M., Forlani, L., 2008b. La barca di Porta Paola: risultati delle analisi xilologiche. In: Guarnieri, C. (Ed.), Un approdo a Ferrara tra Medioevo ed Età moderna: la barca di Porta Paola. Ante Quem, Bologna, pp. 59-63.
	Marchesini, M., Marvelli, S., Tura, L., Baccarani, G., Forlani, L., Accorsi, C.A., 2008c. Il contesto vegetazionale/ambientale emerso dalle indagini palinologiche. In: Guarnieri, C. (Ed.), Un approdo a Ferrara tra Medioevo ed Età moderna: la barca di Porta Paola. Ante Quem, Bologna, pp. 25-40.
	Marchesini, M., Mercuri, A.M., Bandini Mazzanti, M., Accorsi, C.A., 2001a. Primi dati archeobotanici (pollini e semi/frutti) sul sito romano (I sec. a.C. - VI sec. d.C.) di Luogo Pozzo - Medicina (Bologna, Nord Italia). Riassunti 96° Congresso della Società Botanica Italiana, pp. 135.
	Marinò, G., 2007. Indagini archeobotaniche in un luogo di culto messapico: Vaste (LE), Piazza Dante. M.D. Thesis, Università del Salento. Lecce, Italy.
	Mariotti Lippi, M., 1998. The hanging garden of the "Casti Amanti Complex" in Pompeii (Italy). In: Guarino, A., et alii (Eds.), Proceedings of 1st International Congress Science and Technology for the safeguard of Cultural Heritage in the Mediterranean Basin. Luxograph, Palermo, pp. 1589-1592.
	Mariotti Lippi, M., 2000. The garden of the "Casa delle Nozze di Ercole ed Ebe" in Pompeii (Italy): palynological investigations. Plant Biosystems 134, 205-211.
	Mariotti Lippi, M., Bellini, C., Mori Secci, M., 2010. Palaeovegetational reconstruction based on pollen and seeds/fruits from a Bronze Age archaeological site in Tuscany (Italy). Plant Biosystems 144, 902-908.
	Mariotti Lippi, M., Bellini, C., Mori Secci, M., Gonnelli, T., 2009. Comparing seeds/fruits and pollen from a Middle Bronze Age pit in Florence (Italy). Journal of Archaeological Science 36, 1135-1141.
	Mariotti Lippi, M., Bellini, C., Mori Secci, M., Gonnelli, T., Pallecchi, P., 2012. From countryside to city: archaeobotanical analyses in Florence (Italy) since its origin to the Middle Ages. Japanese Journal of Palynology 58, 140.
	Mariotti Lippi, M., Bellini, C., Mori Secci, M., Gonnelli, T., Pallecchi, P., 2013. Archaeobotany in Florence (Italy): Landscape and urban development from the late Roman to the Middle Ages. Plant Biosystems, doi: 10.1080/11263504.2013.822433.
	Mariotti Lippi, M., Bellini, C., Trinci, C., Benvenuti, M., Pallecchi, P., Sagri M., 2007. Pollen analysis of the ship site of Pisa San Rossore, Tuscany, Italy: the implications for catastrophic hydrological events and climatic change during the late Holocene. Vegetation History and Archaeobotany 16, 453-465.
	Mariotti Lippi, M., Di Tommaso, P.L., Giachi, G., Mori Secci, M., Paci, S., 2003. Archaeobotanical investigations into an Etruscan farmhouse at Pian d’Alma (Grosseto, Italy). Atti Società Toscana Scienze Naturali 109, 159-165.
	Mariotti Lippi, M., Giachi, G., 2020. Pollen content in a II century BC remedy from the Pozzino shipwreck (Tuscany, Italy): its sources and association with the ingredients. Palynology. DOI:10.1080/01916122.2020.1721376
	Mariotti Lippi, M., Giachi, G., Paci, S., Di Tommaso, P.L., 2000. Studi sulla vegetazione attuale e passata della Toscana meridionale (Follonica-Italia) e considerazioni sull’impatto ambientale dell’attività metallurgica etrusca nel VI-V secolo a.C. Webbia 55, 279-295.
	Mariotti Lippi, M., Mori Secci, M., Giachi, G., Bouby, L., Terral, J.-F., Castiglioni, E., Cottini, M., Rottoli, M., de Grummond, N.T., 2020. Plant remains in an Etruscan-Roman well at Cetamura del Chianti, Italy. Archaeological and Anthropological Sciences 12, 35
	Mariotti Lippi, M., Pisaneschi, L., Sarti, L., Lari, M., Moggi-Cecchi, J., 2017. Insights into the Copper-Bronze Age diet in Central Italy: Plant microremains in dental calculus from Grotta dello Scoglietto (Southern Tuscany, Italy). Journal of Archaeological Science: Reports 15, 30-39.
	Maritan, M., 2012. Palaeoenvironment andland-use in Padua (North-Eastern Italy) during the Iron Age: intra-situ archaeobotanical analysis. Quaternary International 279, 280-306.
	Martinelli, E., Castelletti, L., Oberli, F., Maggioni, C., Tinner, W., 2019. Pollen from beeswax as a geographical origin indicator of the medieval Evangelistary cover ‘Pace di Chiavenna’, Northern Italy. Palynology 43(3), 507-516. DOI: 10.1080/01916122.2018.1498399
	Martinelli, E., Michetti, A. M., Colombaroli, D., Mazzola, E., Motella De Carlo, S., Livio, F., Gilli, A., Ferrario, M. F., Hobig, N., Brunamonte, F., Castelletti, L., Tinner, W., 2017. Climatic and anthropogenic forcing of prehistorical vegetation succession and fire dynamics in the Lago di Como area (N-Italy, Insubria). Quaternary Science Reviews 161, 45-67.
	Martinelli, M.C., Agostino, R., Fiorentino, G., Mangano, G., 2004. La Grotta San Sebastiano a Bagnara calabra (RC): primi risultati. Atti 37° Riunione Scientifica IIPP. Firenze, Italy, pp. 259- 273.
	Martinelli, M.C., Fiorentino, G., 2008. The “fires” of Aeolian villages at the end of Middle Bronze Age: the case of Portella site in the Salina island (ME - Italy). In: Fiorentino, G., Magri, D. (Eds.), Charcoal from the Past. Cultural and Palaeoenvironmental implications. Proceedings of the third International Meeting of Anthracology, Cavallino-Lecce (Italy). BAR International Series 1807, Oxfo…
	Martinelli, M.C., Fiorentino, G., Prosdocimi, B., D’Oronzo, C., Levi, S.T., Mangano, G., Stellati, A., Wolff, N., 2010. Nuove ricerche nell’insediamento sull’istmo di Filo Braccio a Filicudi. Nota preliminare sugli scavi 2009. Origini 23, Nuova Serie IV, Gangemi Editore, Roma, pp. 285-314.
	Martinelli, M.C., Lopes, L., Calabria, M.T., Calderoni, G., Fiorentino, G., Levi, S.T., 2003. Nuove ricerche sul sito dell’età del Bronzo di Portella nell’isola di Salina. Atti XXXV Riunione Scientifica IIPP. Firenze, Italy, pp. 883-887.
	Martinelli, N., Pappafava, M., Tinazzi, O., 1998. Datazioni dendrocronologiche dei resti strutturali. In: Balista, C., Bellintani, P. (Eds.), Canaàr di S. Pietro Polesine. Ricerche archeo-ambientali sul sito palafitticolo. Padusa Quaderni 2, pp. 105-114.
	Marvelli, S., 2010. Ricostruzione del paesaggio vegetale naturale e culturale della città di Venezia nel Medioevo, con finestre di età pre-romana, romana e rinascimentale su basi palinologiche, carpologiche e xilo-antracologiche. Ph.D. Thesis, Università degli Studi di Ferrara. Ferrara, Italy.
	Marvelli, S., Marchesini, M., Torri, P., Accorsi, C.A., Mercuri, A.M., 2014. l paesaggio vegetale ricostruito attraverso le analisi polliniche In: Gelichi, S., Librenti, M., Marchesini, M. (Eds.), Un villaggio nella Pianura. Ricerche archeologiche in un insediamento medievale del territorio di Sant’Agata Bolognese. Quaderni di Archeologia dell’Emilia Romagna 33. All'Insegna del Giglio, Firenze, p…
	Marvelli, S., Marchesini, M., Torri, P., Forlani, L., 2002. Indagini archeopalinologiche a Trento. Primi risultati. Archeologia delle Alpi 4, 101-121.
	Marziani, G., Tacchini, G., 1996. Palaeoecological and palaeoethonogical analysis of botanical macrofossils found at the Neolithic site of Rivaltella ca’ Romensini, northern Italy. Vegetation History and Archaeobotany 5, 131-136.
	Marzocchella, A., Calderoni, G., Nisbet, R., 1999. Sarno e Frattaminore: evidenze dagli abitati. In: Albore Livadie, A. (Ed.), L’eruzione vesuviana delle “Pomici di Avellino” e la facies di Palma Campania (Bronzo antico). Centro Universitario Europeo per i Beni Culturali, Ravello. Edipuglia, Bari, pp. 157-202.
	Maselli Scotti, F., Rottoli, M., 2007. Indagini archeobotaniche all’ex Essiccatoio Nord di Aquileia: i resti vegetali protostorici e romani. In: Cuscito, G., Zaccaria, C. (Eds.), Aquileia dalle origini alla costituizione del ducato longobardo. Territorio - Economia - Società. Antichità Altoadriatiche LXV. Editreg, Trieste, pp. 783-816.
	Masi, A., Francke, A., Pepe, C., Thienemann, M., Wagner, B., Sadori, L., 2017. Pollen and biomarker record of Lake Dojran, PANGAEA, https://doi.org/10.1594/PANGAEA.885797
	Masi, A., Francke, A., Pepe, C., Thienemann, M., Wagner, B., Sadori, L., 2018. Vegetation history and palaeoclimate at Lake Dojran (FYROM/Greece) during the Late Glacial and Holocene. Climate of the Past 14, 351–367, https://doi.org/10.5194/cp-14-351-2018.
	Masi, A., Ricci, G., Sadori, L., Trevisan, S., 2009. Contributo archeobotanico allo studio di alcuni ambienti di età imperiale frequentati nell’alto medioevo sul colle Viminale, Roma. Riassunti 104° Congresso Nazionale della Società Botanica Italiana, Campobasso, Italy, p. 264.
	Masi, A., Rossi, F., Petitti, P., Sadori, L. 2009. Studio antracologico di campioni provenienti dallo scavo nella Chiesa di Santa Maria a Valentano (VT): elementi per lo studio dell’utilizzo del legno in contesti medievali. 104° Congresso della Società Botanica Italiana. Campobasso 16-19 settembre 2009, P1.
	Masi, A., Sadori, L., Carboni, F., Tomei, M.A., 2008. Charcoals from a I century A.D. fire level at the base of the Domus Tiberiana, Via Nova, Rome. IV International Meeting of Anthracology, Brussels, Belgium, pp. 95-96.
	Masi, A., Sadori, L., Pugliese, R., 2012. Il contributo degli studi archeobotanici alle indagini archeologiche: l’esempio dello scavo dell’ex portico. In: Barelli, L., Pugliese, R. (Eds), Dal Cantiere dei Ss. Quattro Coronati a Roma. Note di storia e restauro per Giovanni Carbonara. Viella ed., Roma, pp. 141-154.
	Masi, A., Vignola, C., Lazzara, A., Moricca, C., Serlorenzi, M., Ferrandes, A. F. 2023. The first extensive study of an Imperial Roman Garden in the city of Rome: the Horti Lamiani. Vegetation History and Archaeobotany, 1-10.
	Maspero, A., Rottoli, M., 2005. Il microscavo e le analisi di laboratorio: metodologie e risultati. In: Rossignani, M.P., Sannazaro, M., Legrottaglie, G. (Eds.), La signora del sarcofago. Una sepoltura di rango nella necropoli dell’Università Cattolica. Contributi di Archeologia 4, Vita e Pensiero. Milano, pp. 55-81.
	Mazzini, I., Faranda, S., Giardini, M., Giraudi, C., Sadori, L., 2011. Late Holocene palaeoenvironmental evolution of the Roman harbour of Portus, Italy. Journal of Paleolimnology 46, 243-256.
	Mazzucco, N., Mineo, M., Arobba, D., Caramiello, R., Caruso Fermé, L., Gassin, B., Guilbeau, Ibanex, J. J., Morandi, L. F., Mozota, M., Pichon, F., Portillo, M., Rageot, M., Remolins, G., Rottoli, M., Gibaja, J. F. 2022. Multiproxy study of 7500-year-old wooden sickles from the Lakeshore Village of La Marmotta, Italy. Scientific Reports, 12(1), 14976.
	McConnell, B.E., 1996. Archeologia a Pietralunga. In AAVV., Pietralunga, Paternò, pp. 27-71
	Menozzi, B.I., Zotti, M., Montanari, C., 2010. A non-pollen palynomorphs contribution to the local environmental history in the Ligurian Apennines: a preliminary study. Vegetation History and Archaeobotany 19, 503-512.
	Mercuri, A.M., 2005. L’analisi pollinica. In: Rossignani, M.P., Sannazaro, M., Legrottaglie, G. (Eds.), La signora del sarcofago. Una sepoltura di rango nella necropoli dell’Università Cattolica. Contributi di Archeologia 4, Vita e Pensiero. Milano, pp. 137-141, 337-367.
	Mercuri, A.M., 2019. Le potenzialità dell’analisi palinologica per comprendere il contesto ambientale. In: Stoppioni Maria Luisa (Ed.) Il Signore dell’Adriatico. La stele Daunia del Museo di Cattolica. LITUS – I Quaderni del Museo della Regina 4/2019, pp. 87-93. ISBN: 978-88-85731-02-8.
	Mercuri, A.M., Accorsi, C.A., Bandini Mazzanti, M., 2002. The long history of Cannabis and its cultivation by the Romans in central Italy, shown by pollen records from Lago Albano and Lago di Nemi. Vegetation History and Archaeobotany 11(4), 263-276.
	Mercuri, A.M., Accorsi, C.A., Bandini Mazzanti, M., Bosi, G., Cardarelli, A., Labate, D., Marchesini, M., Trevisan Grandi, G., 2006a. Economy and environment of Bronze Age settlements - Terramaras - in the Po Plain (Northern Italy): first results of the archaeobotanical research at the Terramara di Montale. Vegetation History and Archaeobotany 16, 43-60.
	Mercuri, A.M., Accorsi, C.A., Bandini Mazzanti, M., Bosi, G., Terranova, F., Torri, P., Trevisan Grandi, G., Montecchi, M.C., Olmi, L., 2006c. The Greek-Roman Theatre of Taormina: pollen and microanthracological data for the proposal of an “Historical Geen Park”. In: Morel, J.P., Tresserras Juan, J., Matamala, J.C. (Eds.), The Archaeology of crop fields and Gardens. Edipuglia, Bari, pp 161-174.
	Mercuri, A.M., Accorsi, C.A., Bandini Mazzanti, M., Bosi, G., Trevisan Grandi, G., 2007. Il paesaggio vegetale di Jure Vetere prima e durante la vita del monastero medievale sulla base dei primi dati pollinici. In: Fonseca, C.D., Roubis, D., Sogliano, F. (Eds.), Jure Vetere. Ricerche archeologiche nella prima fondazione monastica di Giocchino da Fiore (indagini 2001-2005). Rubettino Editore, Sove…
	Mercuri, A.M., Accorsi, C.A., Bandini Mazzanti, M., Bosi, G., Trevisan Grandi, G., Cardarelli, A., Labate, D., Marchesini, M., Olmi, L., Torri, P., 2006b. Cereal fields from the Middle-Recent Bronze Age, as found in the Terramara di Montale, in the Po Plain (Emilia Romagna, Northern Italy), based on pollen, seeds/fruits and microcharcholas. In: Morel, J.P., Tresserras Juan, J., Matamala, J.C. (Ed…
	Mercuri, A.M., Accorsi, C.A., Bandini Mazzanti, M., Trevisan Grandi, G., Bosi, G., 2008a. Prime analisi polliniche a San Marino - Poggio Castellano (Età del Bronzo finale) In: Bottazzi, G., Bigi, P. (Eds.), Primi insediamenti sul Monte Titano. Scavi e ricerche (1997-2004). All'Insegna del Giglio, Firenze, pp. 119-122.
	Mercuri, A.M., Accorsi, C.A., Bandini Mazzanti, M., Trevisan Grandi, G., Bosi, G., Marchesini, M., 2008b. Prime analisi polliniche a San Marino - Cà Rigo. Tratti del paesaggio vegetale nell'Età del Ferro (VI - IV sec. a.C.). In: Bottazzi, G., Bigi, P. (Eds.), Primi insediamenti sul Monte Titano. Scavi e ricerche (1997-2004). All'Insegna del Giglio, Firenze, pp. 167-170.
	Mercuri, A.M., Bandini Mazzanti, M., Florenzano, A., Montecchi, M.C., Rattighieri, E., 2013. Olea, Juglans and Castanea: the OJC group as pollen evidence of the development of human-induced environments in the Italian peninsula. Quaternary International 303, 24-42.
	Mercuri, A.M., Bandini Mazzanti, M., Torri, P., Vigliotti, L., Bosi, G., Florenzano, A., Olmi, L., Massamba N’siala, I., 2012b. A marine/terrestrial integration for mid-late Holocene vegetation history and the development of the cultural landscape in the Po Valley as a result of human impact and climate change. Vegetation History and Archaeobotany 21(4-5), 353-372.
	Mercuri, A.M., Bigi, P., Bottazzi, G., Accorsi, C.A., Bandini Mazzanti, M., Bosi, G., Marchesini, M., Montecchi, M.C., Pedini, D., 2009. From the “Treasure of Domagnano” to the Archaeobotany of a Roman and Gothic settlement in the Republic of San Marino. In: Morel, J.P., Mercuri, A.M. (Eds.), Plants and Culture: seeds of the Cultural Heritage of Europe. Edipuglia, Bari, pp. 69-91.
	Mercuri, A.M., Bosi, G., Bandini Mazzanti, M., Accorsi, C.A., Marchesini, M., Rinaldi, R., 2012a. Dati archeobotanici dalla palude. In: Marini Calvani, M., Marchi, A.R. (Eds.), Ventidue secoli a Parma: lo scavo sotto la sede centrale della Cassa di Risparmio in piazza Garibaldi. BAR International Series 2406, Oxford, pp. 24-32.
	Mercuri, A.M., Cannavò, V., Clò, E., Di Renzoni, A., Florenzano, A., Rattighieri, E., Levi, S.T., 2020. Palynology of San Vincenzo-Stromboli: interdisciplinary perspective for the diachronic palaeoenvironmental reconstruction of an island of Sicily. Journal of Archaeological Science: Reports 30, 102235. https://doi.org/10.1016/j.jasrep.2020.102235.
	Mercuri, A.M., Florenzano, A., Burjachs, F., Giardini, M., Kouli, K., Masi, A., Picornell-Gelabert, L., Revelles, J., Sadori, L., Servera-Vives, G., Torri, T., Fyfe, R., 2019a. From influence to impact: the multifunctional land-use in Mediterranean prehistory emerging from palynology of archaeological sites (8.0-2.8 ka BP). The Holocene 29(5), 830-846.
	Mercuri, A.M., Florenzano, A., in press. Chapter 7. Natural and Human Environments. In: Lanza Catti, E., Swift, K. (Eds.), The Chora of Metaponto 5. A Greek farmhouse at Ponte Fabrizio. Institute of Classical Archaeology, Texas University Press, Austin.
	Mercuri, A.M., Florenzano, A., Massamba N'siala, I., Olmi, L., Roubis, D., Sogliani, F., 2010. Pollen from archaeological layers and cultural landscape reconstruction: case studies from the Bradano Valley (Basilicata, southern Italy). Plant Biosystems 144(4), 888-901.
	Mercuri, A.M., Florenzano, A., Rattighieri, E., Mazzanti, M., Torri P., Walthall, A., 2020f. Palynological approach to reconstruct long-term environmental changes and human impact at Morgantina (Sicily). In: Abstract Book of the Conference Science Applications Becoming Culture (Science ABC; Roma, 19-21 February 2020), p. 42. ISBN 978-883-537-467-1
	Mercuri, A.M., Florenzano, A., Rattighieri, E., Rinaldi, R., 2020. Tombarelle: Botanical materials. In: Bowes, K. (Ed.), The Roman Peasant Project 2009-2014: Excavating the Roman Rural Poor, Vol. I, pp. 420-427. University of Pennsylvania Museum of Archaeology and Anthropology, Philadelphia, US. ISBN 9781949057072
	Mercuri, A.M., Florenzano, A., Terenziani, R., Furia, E., Dallai, D., Torri, P., 2019b. Middle- to late-Holocene fire history and the impact on Mediterranean pine and oak forests according to the core RF93-30, central Adriatic Sea. The Holocene. DOI: 10.1177/0959683619846982.
	Mercuri, A.M., Montecchi, M.C., Florenzano, A., Rattighieri, E., Torri, P., Dallai, D., Vaccaro, E., 2019c. The Late Antique plant landscape in Sicily: pollen from the agro-pastoral Villa del Casale – Philosophiana system. Quaternary International 499, 24-34.
	Mercuri, A.M., Montecchi, M.C., Pellacani, G., Florenzano, A., Rattighieri, E., Cardarelli, A., 2015. Environment, human impact and the role of trees on the Po plain during the Middle and Recent Bronze Age: Pollen evidence from the local influence of the terramare of Baggiovara and Casinalbo. Review of Palaeobotany and Palynology 218, 231-249.
	Mercuri, A.M., Rattighieri, E., Rinaldi, R., 2020a. Marzuolo - Botanical materials. In: Bowes, K. (Ed.), The Roman Peasant Project 2009-2014: Excavating the Roman Rural Poor, pp. 317-336. University of Pennsylvania Museum of Archaeology and Anthropology, Philadelphia, US. ISBN 9781949057072 (hardcover), 9781949057089 (ebook).
	Mercuri, A.M., Rattighieri. E., Rinaldi, R., 2020. San Martino - Botanical materials. In Bowes, K. (Ed.) The Roman Peasant Project 2009-2014: Excavating the Roman Rural Poor, pp. 173-179. University of Pennsylvania Museum of Archaeology and Anthropology, Philadelphia, US. ISBN 9781949057072 (hardcover), 9781949057089 (ebook).
	Mercuri, A.M., Rattighieri. E., Rinaldi, R., 2020b. Poggio dell'Amore - Botanical materials. In Bowes, K. (Ed.) The Roman Peasant Project 2009-2014: Excavating the Roman Rural Poor, pp. 195-201. University of Pennsylvania Museum of Archaeology and Anthropology, Philadelphia, US. ISBN 9781949057072 (hardcover), 9781949057089 (ebook).
	Mercuri, A.M., Rattighieri. E., Rinaldi, R., 2020c. Podere Terrato - Botanical materials. In Bowes, K. (Ed.) The Roman Peasant Project 2009-2014: Excavating the Roman Rural Poor, pp. 236-242. University of Pennsylvania Museum of Archaeology and Anthropology, Philadelphia, US. ISBN 9781949057072 (hardcover), 9781949057089 (ebook).
	Mercuri, A.M., Rattighieri. E., Rinaldi, R., 2020d. Case Nuove - Botanical materials. In Bowes, K. (Ed.) The Roman Peasant Project 2009-2014: Excavating the Roman Rural Poor, pp. 137-144. University of Pennsylvania Museum of Archaeology and Anthropology, Philadelphia, US. ISBN 9781949057072 (hardcover), 9781949057089 (ebook).
	Mercuri, A.M., Rattighieri. E., Rinaldi, R., 2020e. Colle Massari - Botanical materials. In Bowes, K. (Ed.) The Roman Peasant Project 2009-2014: Excavating the Roman Rural Poor, pp. 213-217. University of Pennsylvania Museum of Archaeology and Anthropology, Philadelphia, US. ISBN 9781949057072 (hardcover), 9781949057089 (ebook).
	Mercuri, A.M., Torri, P., Florenzano, A., Clò, E., Mariotti Lippi, M., Sgarbi, E., Bignami, C., 2021. Sharing the agrarian knowledge with archaeology: first evidence of the dimorphism of Vitis pollen from the Middle Bronze Age of North Italy (Terramara Santa Rosa di Poviglio). Sustainability 13(4), 2287. https://doi.org/10.3390/su13042287.
	Mercuri, A.M., Trevisan Grandi, G., Bandini Mazzanti, M., 2001. Testimonianze del paesaggio vegetale e dell'attività dell'uomo presso il sito archeologico. In: Fazzini, P., et alii (Eds.), “I depositi quaternari del Bacino di Norcia”, Atti e Memorie Accademia Nazionale Scienze Lettere Arti Modena 3, pp. 439-451, 453-455.
	Mercuri, A.M., Trevisan Grandi, G., Bandini Mazzanti, M., Barbi, M., Accorsi, C.A., 1999. I semi/frutti della latrina del Monastero di S. Caterina. In: Guarnieri, C. (Ed.), Il Tardo Medioevo ad Argenta. Lo scavo di via Vinarola-Aleotti. Quaderni Archeologia Emilia Romagna 2. All'Insegna del Giglio, Firenze, pp. 219-237.
	Meyer, F.G., 1980. Carbonized Food Plants of Pompeii, Herculaneum and the Villa at Torre Annunziata. Economic Botany 34(4), 401-437.
	Milanesi, C., Scali, M., Vignani, R., Cambi, F., Dugerdil, L., Faleri, C., Cresti, M., 2016. Archaeobotanical reconstructions of vegetation and report of mummified apple seeds found in the cellar of a first-century Roman villa on Elba Island. Comptes Rendus Biologies 339, 487–497.
	Miola, A., Da Ruos, C., Sostizzo, I., Uliana, M., 2009. I resti archeobotanici ed entomologici. In: Bonetto, J., Falezza, G., Ghiotto, A., Nora, R. (Eds.), Il foro romano. Storia di un'area urbana dall'età fenicia alla tarda Antichità. I materiali. Italgraf., Padova, pp. 909-919.
	Miola, A., Favaretto, S., 2004. L’insediamento di Brega: analisi palinologiche. In: Pettenò, E. (Ed.), Nelle campagne della Rosa. Dieci anni di ricerche archeologiche a Rosà. Editrice Artistica Bassano, Vicenza, pp. 128-129.
	Miola, A., Mozzi, P., Nicosia, C., Piovan, S., Maritan, M., Gaudioso, B., 2011. L'area archeologica di via Neroniana. Inquadramento paleo ambientale. In: Bassani, M., Bressan, M., Ghedini, F. (Eds.), Aquae Patavinae. Il termalismo antico nel comprensorio euganeo e in Italia. Padova University Press, pp. 65-88.
	Miola, A., Valentini, G., 2004. La via Annia a Ca' Tron: il contributo dell'analisi palinologica. In: Ghedini, F., Busana, M.S. (Eds.), La via Annia e le sue infrastrutture. Ca’ Tron, Roncade - Treviso. Grafiche Antiga, Treviso, pp. 147-162.
	Monckton, S.G., 2002. Plant Remains. In: MacKinnon, M.R. (Ed.), The Excavations of San Giovanni di Ruoti Vol. 3. The Faunal and Plant Remains. University of Toronto Press, Toronto, pp. 201-206.
	Montanari, C., 1996a. Le analisi polliniche. In In: Melli, P. (Ed.), La città ritrovata. Tormena, Genova, p. 224.
	Montanari, C., 1996b. Recent pollen deposition in alder woods and in other riverine plant communities. Allionia 34, 309-323.
	Montanari, C., 1999. L'assetto vegetazionale dell'area. In: Bandini, F., Montanari, C., Spinetti, A. (Eds.), Quarta campagna di Archeologia ambientale: i forni da calce (relazione preliminare). Archeologia Postmedievale 3, 11-21.
	Montanari, C., 2003. Analisi antracologiche. In: Giannattasio, B.M. (Ed.), Nora, Area C, scavi 1996-1999. Brigati, Genova, pp. 305-310.
	Montanari, C., Guido, M., Cozzani, M., 2001. Analisi archeobotanica. In: Campetti, S., et alii (Eds.), Risultati preliminari di nuove indagini nel deposito preistorico di Grotta all'Onda, Camaiore (Lu). Atti XXXIV Riunione Scientifica “Preistoria e protostoria della Toscana”, Firenze, pp. 349-366.
	Montanari, C., Scipioni, S., 2004. Analisi archeobotaniche. In: Quiros, J.A. (Ed.), Archeologia e storia di un castello apuano. All'Insegna del Giglio, Firenze, pp. 157-164.
	Montecchi, M.C., 2010. Indagini archeopalinologiche e microantracologiche nell’insediamento medievale nell’area della Villa del Casale di Piazza Armerina (Enna), con dati pre- e post-medievali. Ph.D. thesis, Università di Ferrara. Ferrara, Italy.
	Montecchi, M.C., Accorsi, C.A., 2010. Analisi pollinica di saggio al sito di Montegibbio - Villa romana, I e III-IV sec. d.C. In: Guandalini, F., Labate, D. (Eds.), L'insediamento di Montegibbio: una ricerca interdisciplinare per l'archeologia. Quaderni di Archeologia dell'Emilia Romagna 26. All'Insegna del Giglio, Firenze, pp. 83-88.
	Montecchi, M.C., Bosi, G., Rinaldi, R., Torri, P., Bandini Mazzanti, M., 2017. L’ambiente vegetale al Novi Sad dal IV sec. a.C. al XII sec. d.C. In: Labate, D., Malnati, L. (eds) Parco Novi Sad di Modena: dallo scavo al parco archeologico. Quaderni di Archeologia dell’Emilia Romagna 36. All’Insegna del Giglio, Firenze, pp. 196-206. ISBN: 9788878148185
	Moricca, C., 2021. Sacred and secular aspects of Phoenicians’ life at Motya (Sicily, Italy) inferred by multidisciplinary archaeobotanical analyses. Rendiconti Online SGI, 54, 2-8. doi: 10.3301/ROL.2021.04
	Moricca, C., Alhaique F., Barelli, L., Masi, A., Morretta, S., Pugliese, R., Sadori, L., 2018. Early arrival of New World species enriching the biological assemblage of the Santi Quattro Coronati complex (Rome, Italy). IANSA, 9(2), 83-93.
	Moricca, C., Bouby, L., Bonhomme, V., Ivorra, S., Pérez-Jordà, G., Nigro, L., Sadori, L., 2021. Grapes and vines of the Phoenicians: morphometric analyses of pips from modern varieties and Phoenician archaeological sites in the Western Mediterranean. Journal of Archaeological Science: Reports, 37, 102991. doi: 10.1016/j.jasrep.2021.102991
	Moricca, C., De Cristofaro, A., Ambrosini, L.. 2023. Archaeobotanical evidence of funerary plant offerings at the southern Etrurian necropolis of “Valle Santa nell’agro Veientano” (Rome, Italy). IANSA, 14(1), 63-70. doi: 10.24916/iansa.2023.1.4
	Moricca, C., De Cristofaro, A., Ambrosini, L.. 2023. Archaeobotanical evidence of funerary plant offerings at the southern Etrurian necropolis of “Valle Santa nell’agro Veientano” (Rome, Italy). IANSA, 14(1), 63-70. doi: 10.24916/iansa.2023.1.4
	Moricca, C., Nigro, L, Sadori, L., 2019. Archaeobotany at Motya (Italy). In: Girolamo Fiorentino, Milena Primavera (eds), 18th CONFERENCE OF THE INTERNATIONAL WORKGROUP FOR PALAEOETHNOBOTANY, Lecce (Italy), 3 - 8 June 2019, Università del Salento ISBN: 978-88-8305-146-3; DOI: 10.1285/i9788883051463
	Moricca, C., Nigro, L., Pasta, S., Cappella, F., Spagnoli, F., Sadori, L., 2021. Cultural landscape and plant use at the Phoenician Motya (Western Sicily, Italy) inferred by a disposal pit. Vegetation History and Archaeobotany, 30(6), 815-829. doi: 10.1007/s00334-021-00834-1
	Moricca, C., Nigro, L., Spagnoli, F., Sabatini, S., Sadori, L., 2020. Plant assemblage of the Phoenician sacrificial pit by the Temple of Melqart/Herakles (Motya, Sicily, Italy). Environmental Archaeology, 1-13 pag. doi: 10.1080/14614103.2020.1852757
	Moser, D., 2006. Ricerche di carpologia a Loppio - Isola S. Andrea (TN): i primi risultati. Annali del Museo Civico di Rovereto 21, 87-120.
	Moser, D., Allevato, E., Clarke, J.R, Di Pasquale, G., Nelle, O., 2013. Archaeobotany at Oplontis: the last available woody remains from the Roman Villa of Poppaea (Naples, Italy). Journal of Archaeological Science 22, 397-408.
	Moser, D., Heussner, U., Kastenmeier, P., Nelle, O., Di Pasquale, G., 2012. Local or global? Methods to solve the problem of silver fir timber circulation during the Roman Age. In: Vezzalini, G., Zannini, P. (Eds.), Atti VII Congresso Nazionale di Archeometria, Modena. Patron Editore, Bologna, pp. 302-311.
	Moser, D., Nelle, O., Di Pasquale, G., 2018. Timber economy in the Roman Age: charcoal data from the key site of Herculaneum (Naples, Italy). Archaeological and Anthropological Sciences 10(4), 905-921.
	Motella de Carlo, S. 1990. I resti vegetali. In: AA.VV. (Eds.), Arsago. Nullus in Insubria pagus vetustior. Studi in memoria di Silvio Pozzi, pp. 78-80.
	Motella de Carlo, S., 1995. IV. Indagini antracologiche e paleocarpologiche. In: Micheletto, E., et alii (Eds.), Il Castelvecchio di Peveragno (CN). Rapporto preliminare di scavo (1993-94). Quaderni della Soprintendenza Archeologica del Piemonte 13, pp. 208-219.
	Motella de Carlo, S., 1996. Sui cereali nel contesto agroforestale subalpino dei secoli II-XIII: nuovi dati dalle ricerche di Peveragno-Castelvecchio e di Cherasco-Manzano. In: Comba, R. (Ed.), Montagne e pianure. Atti del Convegno, Rocca dè Baldi, Cuneo.
	Motella de Carlo, S., 1997. Studio dei macroresti vegetali. In: Belemmi, L., Salzani, L., Squaranti, G. (Eds.), Povegliano: l’abitato dell’età del Bronzo della Muraiola. Associazione Belladoro, Povegliano Veronese, pp. 67-76.
	Motella de Carlo, S., 1998. La ricerca archeobotanica e le terre di rogo. In: Bianchin Citton, E., Gambacurta, G., Ruta Serafini, A. (Eds.), Presso l’Adige ridente… Recenti rinvenimenti archeologici da Este a Montagnana. Adle, Padova, pp. 54-61.
	Motella de Carlo, S., 2000. Fondo Sernaglia ed ex Siberia: le analisi sui resti vegetali. In: Manessi, P. (Ed.), Pusilai. Corredi funerari da due necropoli romane di Montebelluna. Museo di Storia Naturale e Archeologia Montebelluna. Grafiche Antiga, Cornuda, pp. 63-64.
	Motella de Carlo, S., 2001. Disboscamento, agricoltura e alimentazione nel primo millennio a.C.. In: Venturino Gambari, M. (Ed.), Dai Bagienni a Bredulum. Il pianoro di Breolungi tra archeologia e storia. Omega Edizioni, Torino, pp.187-195.
	Motella de Carlo, S., 2002a. Le ricerche archeobotaniche. In: AA.VV. (Eds.), La chiesa di S. Giuseppe. Restauri e studi per una sede di culto in Alba. Alba, pp. 61-64.
	Motella de Carlo, S., 2002b. I resti botanici nel pozzo. In: Ruta Serafini, A. (Ed.), Este preromana: una città e i suoi santuari. Canova, Treviso, pp. 198-203.
	Motella de Carlo, S., 2005. La ricostruzione del paesaggio attraverso lo studio dei reperti vegetali. In: De Min, M., Gamba, M., Gambacurta, G., Ruta Serafini, A. (Eds.), La città invisibile. Padova preromana. Trentanni di scavi e ricerche, pp. 49-55.
	Motella de Carlo, S., 2006. Le terre di rogo tra evocazione di un rituale funebre e ricostruzione del paesaggio vegetale. In: Borello, F. (Ed.), La necropoli della Doma Rossa. Presenza romane nel territorio di Pinerolo. Pinerolo, pp. 73-78.
	Motella de Carlo, S., Gambari, F.M., 2004. Vegetazione, economia e alimentazione: l’evidenza dell’età del Ferro in Italia Nord-ccidentale. In: Daudry, D. (Ed.), Actes du Xe Colloque sur les Alpes dans l’Antiquité, Cogne, Vallée d’Aoste - I. Bulletin d’Etudes Prehistoriques et Archaeologiques Alpines, Aosta, pp. 196-206.
	Motella de Carlo, S., Venturino Gambari, M., 2004. Dalle foreste ai campi, ambiente, risorse e economia nel Neolitico dell’Italia nord-occidentale. In: Daudry, D. (Ed.), Actes du Xe Colloque sur les Alpes dans l’Antiquité, Cogne, Vallée d’Aoste - I. Bulletin d’Etudes Prehistoriques et Archaeologiques Alpines, Aosta, pp. 125-142.
	Motta, L., 2001. Planting the seed of Rome. Vegetation History and Archaeobotany 11(1-2), 71-77.
	Motta, L., 2016. Archaeobotanical remains from the Tincu House. In: Opitz, R. S., Mogetta, M. and Terrenato, N. (eds.), A Mid-Republican House from Gabii. Ann Arbor: University of Michigan Press. https://doi.org/10.3998/mpub.9231782
	Mottes, E., Petrucci, G., Rottoli, M., Visentini, P., 2010. Evolution of the square mouthed pottery culture in Trentino-Alto Adige, Veneto and Friuli: cultural, chronological, palaeoeconomic and environmental aspects. Gortania, 31 (2009), 97-124.
	Mottes, E., Rottoli, M., 2006. I resti carpologici del sito neolitico de La Vela di Trento (campagne di scavo 1975 e 1976). Atti del Convegno “Preistoria dell’Italia settentrionale. Studi in ricordo di Bernardino Bagolini”, Udine. Pubbl. Varie Museo Friulano Storia Naturale 53, pp. 131-144.
	Murphy, C., Thompson, G., Fuller, D.Q., 2013. Roman food refuse: urban archaeobotany in Pompeii, Regio VI, Insula 1. Vegetation History and Archaeobotany 22(5), 409-419.
FIRST_AUTHOR: N
	Negri, S. 1991. Cereali di siti altomedioevali in Liguria e Lombardia: analisi morfologica e controlli sperimentali. M.D. Thesis, Università degli Studi di Milano. Milano, Italy.
	Nisbet, R. 1987a. I resti vegetali carbonizzati. In: Nisbet, R., Biagi, P. (Eds.), Balm'Chanto: un riparo sottoroccia dell'età del Rame nelle Alpi Cozie. Archeologia dell'Italia settentrionale 4, Museo Civico Archeologico Giovio. Edizioni New Press, Como, pp. 103-106.
	Nisbet, R. 1987b. Ricerche archeobotaniche. In: Blake, H., Maccabruni, C. (Eds.), Dallo scavo a Villa Maria di Lomello (Pavia), 1984: la buca tardo-antica 203. Archeologia Medievale 14, pp. 177-182.
	Nisbet, R. 1987c. I vegetali carbonizzati nell'insediamento dell'età del Ferro di Castelrotto (Verona). In: AA.VV. (Eds.), Prima della storia. Inediti di 10 anni di ricerche a Verona. Ed. Museo Civico di Storia Naturale, Verona, pp. 121-130.
	Nisbet, R. 1987d. L'utilizzazione delle piante al Riparo del Lauro durante l'età del Bronzo. In: Cocchi Genik, D. (Ed.), Il Riparo del Lauro di Candalla nel quadro del Bronzo medio iniziale dell'Italia centro-occidentale. Massarosa, pp. 175-183.
	Nisbet, R. 1990b. I resti vegetali: il legno e la sua utilizzazione. In: Saguì, L., Paroli, L. (Eds.), Archeologia urbana a Roma; il progetto della Crypta Balbi. L’esedra della Crypta Balbi nel medioevo (XI- XV secolo). All’Insegna del Giglio, Firenze, pp. 613-616.
	Nisbet, R. 1997a. Le analisi dei resti vegetali. In: Pantò, G. (Ed.), Il Monastero della Visitazione a Vercelli. Archeologia e storia. Edizioni dell'Orso, Alessandria, pp. 287-290.
	Nisbet, R. 1997d. The phytoliths from the Neolithic levels of Arene Candide. In: Maggi, R. (Ed.), Arene Candide: a functional and environmental assessment of the Holocene sequence (excavations Bernabò Brea-Cardini 1940-50). Memorie dell'Istituto Italiano di Paleontologia Umana 5, Roma, pp. 113-118.
	Nisbet, R., 1985. Aspetti cronologici dell’agricoltura neolitica nell’Italia settentrionale. Atti del secondo congresso nazionale della società italiana di ecologia, Padova, pp. 943-945.
	Nisbet, R., 1989-1990. I grani carbonizzati dell'età del Ferro a Monte Loffa. Annuario Storico della Valpolicella, pp. 21-28.
	Nisbet, R., 1990a. Uso del legno ed economia agricola al Castellaro di Uscio. In: Maggi, R. (Ed.), Archeologia dell'Appennino ligure. Gli scavi del Castellaro di Uscio: un insediamento di crinale occupato dal Neolitico alla conquista romana. Collezione di Monografie Preistoriche ed Archeologiche, Istituto Internazionale di Studi Liguri, Bordighera, pp. 197-208.
	Nisbet, R., 1991a. Storia forestale e agricoltura a Montaldo tra età del Ferro e XVI secolo. In: Micheletto, E., Venturino Gambari M. (Eds.), Montaldo di Mondovì. Un insediamento protostorico. Un castello. Edizione Leonardo De Luca, Roma, pp. 247-251.
	Nisbet, R., 1991b. Le analisi dei carboni. In: AA.VV. (Eds.), La Grotta d'Ernesto (Trento): frequentazione umana e paleoambiente. Preistoria Alpina 27, pp. 65-66.
	Nisbet, R., 1992. Una nota sull'agricoltura veneta dell'età del Ferro. In: Brugnoli, P., Salzani, L. (Eds.), San Giorgio di Valpolicella. Scavi archeologici e sistemazioni museali. Banca Popolare di Verona, pp. 88-92.
	Nisbet, R., 1994. Analisi antracologiche. In: Peroni, R., Trucco F. (Eds.), Enotri e Micenei nella Sibaritide. Istituto per la storia e l'archeologia della Magna Grecia, Taranto, pp. 577-580.
	Nisbet, R., 1995. I resti macrobotanici. In: Biagi, P. (Ed.), L'insediamento neolitico di Ostiano-Dugali Alti (Cremona) nel suo contesto ambientale ed economico. Monografie di Natura Bresciana 22, Museo Civico di Scienze Naturali, Brescia, pp. 104-106.
	Nisbet, R., 1996. I macroresti vegetali della palafitta di Cisano. In: Belluzzo, G., Salzani, L. (Eds.), Dalla terra al museo. Mostra di reperti preistorici e protostorici degli ultimi dieci anni di ricerca dal territorio veronese. Ed. Fondazione Fioroni, Legnago, pp. 161-167.
	Nisbet, R., 1997b. The charred wood. In: Baroni, C., Biagi, P. (Eds.), Excavations at the high altitude Mesolithic site of Laghetti del Crestoso (Bovegno, Brescia - Northern Italy). Ateneo di Brescia, Accademia di Scienze Lettere ed Arti, pp. 60-64.
	Nisbet, R., 1997c. Arene Candide: charcoal remains and prehistoric woodland use. In: Maggi R. (Ed.), Arene Candide: a functional and environmental assessment of the Holocene sequence (excavations Bernabò Brea-Cardini 1940-50). Memorie dell'Istituto Italiano di Paleontologia Umana 5, Roma, pp. 103-112.
	Nisbet, R., 1998. Nota sui carboni di Monte Croce. In: Ciurletti, G., Marzatico F. (Eds.), I Reti/Die Räter. Atti del simposio, Trento. Archeologia delle Alpi 5, Archeoalp, Provincia Autonoma di Trento, Servizio Beni Culturali, Ufficio Beni Archeologici, pp. 221-222.
	Nisbet, R., 1999a. I macroresti vegetali. In: Negro Ponzi Mancini, M.M. (Ed.), San Michele di Trino (VC). Dal villaggio romano al castello medievale. Ricerche di Archeologia Altomedievale e Medievale 25-26. All’Insegna del Giglio, Firenze, pp. 621-630.
	Nisbet, R., 1999b. Offerte votive e analisi botaniche. In: Salzani, L. (Ed.), Il sito protostorico di Custoza (Sommacampagna - Verona). Quaderni di Padusa 32/33, pp. 15-16.
	Nisbet, R., 2000. Nota preliminare sull’antracologia dei depositi olocenici della Grotta dell’Edera, Carso Triestino (scavi 1990-1999). Atti Società Preistoria Protostoria Friuli-Venezia Giulia 8, 161-170.
	Nisbet, R., 2002a. Ricerche archeobotaniche a Chiomonte-La Maddalena. In: Bertone, A., Fozzati, L. (Eds.), 6000 anni di storia sulle Alpi occidentali. La Maddalena di Chiomonte. Edizione Nautilus, Torino, pp. 27-37.
	Nisbet, R., 2002b. Il contributo dell’analisi antracologica allo studio dei boschi e dell’uso del legno. In: Campana, N., Maggi, R. (Eds.), Archeologia in Valle Lagorara. Diecimila anni di storia intorno a una cava di diaspro. Istituto Italiano Preistoria Protostoria, Firenze, pp. 328-338.
	Nisbet, R., 2006-2007. Wood use and agriculture at Villandro/Villanders (Bolzano/Bozen, Alto Adige/South Tyrol): The charred remains from mesolithic to middle ages. Atti Società Preistoria Protostoria Friuli-Venezia Giulia 16, 75-131.
	Nisbet, R., 2006. Agricoltura del Neolitico antico alle Arene Candide (Savona). In: Cucuzza, N., Medri, M. (Eds.), Archeologie. Studi in onore di Tiziano Mannoni. Edipuglia, Bari, pp. 331-335.
	Nisbet, R., 2008. Environment and agriculture in the early Neolithic of the Arene Candide (Liguria). In: Fiorentino, G., Magri, D. (Eds), Charcoals from the Past: Cultural and Palaeoenvironmental Implications. Proceedings of the Third International Meeting of Anthracology, Cavallino - Lecce (Italy). BAR International Series 1807, Oxford, pp. 193-198.
	Nisbet, R., Barfield, L. 2007. Charcoals, Grass Micro-Remains and Thread Analysis. In: Barfield, L. (Ed.), Excavations in the Riparo Valtenesi. Manerba 1976-1994. Origines, Istituto Italiano Preistoria Protostoria, Roma, pp. 413-418.
	Nisbet, R., Fenzi, F. 2010. I carboni dei roghi della necropoli di Narde : un caso di scelta rituale?. In: Salzani, L., Colonna, C. (Eds.), La fragilità dell’urna. I recenti scavi a Narde, Necropoli di Frattesina (XII-IX sec. A. C.). Mostra dei Grandi Fiumi, Rovigo, pp. 75-86.
	Nisbet, R., Rottoli, M., 2000. Agricoltura e consumo deIle piante al Castello della Motta. In: Piuzzi, F. (Ed.), L’incastellamento nel Nord-est italiano (IX-XII secolo). Stato della ricerca e prospettive d’indagine. II Giornata di Studi, Attimis (Udine). Quaderni del Museo Archeologico medioevale di Attimis 2, Udine, pp. 93-98.
	Nisbet, R., Scaife, R. 1998. Analisi archeobotaniche: storia forestale ed uso delle piante. In: Del Lucchese, A., Nisbet, R., Ottomano, O., Scaife, R., Sorrentino, C., Starnini, E. (Eds.), L'insediamento dell'età del Bronzo di Bric Tana (Millesimo, SV). Primi risultati delle ricerche. Bullettino di Paletnologia Italiana 89, pp. 273-280.
	Nizzo, V. con Bergamini, S., Bosi, G., Dal Fiume, L., Osti, G., Pecci, A., Pirani, M., Tassi, S., Vidale, M., 2015. Archeologia e sociologia del cibo: l’esperienza della “terramara” di Pilastri (Bondeno – FE). Forma Urbis, anno XX 6, 11-24.
	Novellis, D., 2008. Tra abeti, querce e campi coltivati: dati archeobotanici preliminari da Torre di Satriano. In: Osanna, M., Serio, B. (Eds.), Progetti di Archeologia in Basilicata: Banzi e Tito. Siris, Suppl. II. Edipuglia, Bari, pp. 131-136.
	Novellis, D., 2009. Archeobotanica a Torre di Satriano. Aggiornamenti e novità dello scavo 2008. In: Osanna, M., Colangelo, L., Carollo, G. (Eds.), Lo spazio del potere. La residenza ad abside, l’anaktoron, l’episcopio a Torre di Satriano. Osanna Edizioni, Venosa, pp. 217-225.
FIRST_AUTHOR: O
	Oeggl, K., 2000. The diet of the Iceman. In: Bortenschlager, S., Oeggl, K. (Eds), The Iceman and his natural environment (The Man in the Ice, vol 4). Springer, Wien, pp. 89-115.
	Oeggl, K., 2001. Pollen analysis of the Iceman’s colon content. In: Goodman, D.K., Clarke, R.T. (Eds), Proceedings of the IX International Palynological Congress, 1996. AASP Foundation Houston, Texas, pp. 511-516.
	Oeggl, K., Schoch, W., 1995. Neolithic plant remains discovered together with a mummified corpse in the Tyrolean Alps. In: Kroll, H., Pasternak, R. (Eds.), Res archaeobotanicae. 9th Conference of the International Work Group for Palaeoethnobotany, Kiel. Oetker/Voges, Kiel, pp. 229-238.
	Oeggl, K., Schoch, W., 2000. Dendrological analyses of artefacts and other remains. In: Bortenschlager, S., Oeggl, K. (Eds), The Iceman and his natural environment (The Man in the Ice, vol 4). Springer, Wien, pp. 29-61.
	Oldfield, F., Asioli, A., Accorsi, C.A., Juggins, S., Langone, L., Rolph, T., Trincardi, F., Wolff, G., Gibbs, Z., Vigliotti, L., Frignani, M., van der Post, K., Branch, N., 2003. A high resolution late Holocene palaeo-environmental record from the central Adriatic Sea. Quaternary Science Reviews 22, 319–342.
	Osti, G., Quaglio, V., 2021. I reperti carpologici: dati preliminari, riflessioni e prospettive. In: Vidale, M., Bergamini, S., Osti, G., Prillo, V.G., Reggio, C., Trevisan F. (a cura di) I Pilastri della Terramara. Alle radici di economia società e ambiente nel territorio di Bondeno (vol. 2). AntiliA, Treviso, pp. 367-384.
FIRST_AUTHOR: P
	Pagliara, C., Maggiulli, G., Scarano, T., Pino, C., Guglielmino, R., De Grossi Mazzorin, J., Rugge, M., Fiorentino, G., Primavera, M., Calcagnile, L., D’Elia, M., Quarta, G., 2007. La sequenza cronostratigrafica delle fasi di occupazione dell’insediamento protostorico di Roca (Melendugno, Lecce). Relazione preliminare della campagna di scavo 2005 - Saggio X. Rivista di Scienze Preistoriche 57, 31…
	Pagnoux, C., Celant, A., Coubray, S., Fiorentino, G., Zech-Matterne, V. 2013. The introduction of Citrus in Italy with reference to the identification problem of seed remains. Vegetation History and Archaeobotany 22(5), 421-438.
	Pals, J., Voorrips, A., 1979. Seeds, fruits and charcoals from two prehistoric sites in northern Italy. In: Körber-Grohne, U. (Ed.), Festschrift für Maria Hopf. Archaeo-Physica 8, pp. 217-235.
	Pecci, A., Borgna, E., Mileto, S., Dalla Longa, E., Bosi, G., Florenzano, A., Mercuri, A.M., Corazza, S., Marchesini, M., Vidale, M., 2020. Looking for wine consumption in Bronze Age north-eastern Italy: Combining organic residue analysis, botanical data and ceramic variability. Journal of Archaeological Sciences 123, 1-12.
	Pelle, T., Scarciglia, F., Allevato, E., Di Pasquale, G., La Russa, M.F., Marino, D., Natali, E., Robustelli, G., Tinè, V., 2013. Reconstruction of Holocene environmental changes in two archaeological sites of Calabria (Southern Italy) using an integrated pedological and anthracological approach. Quaternary International 288, 206-214.
	Pepe, C., Giardini, M., Giraudi, C., Masi, A., Mazzini, I., Sadori, L., 2013. Multy-proxy approach in the study of paleoenvironment and cultural landscape of the imperial harbour of Rome (central Italy). 16th Conference of the International Work Group for Palaeoethnobotany, Thessaloniki. Abstracts Book, pp. 152-153.
	Perego, R., 2011. The rise of the Bronze Age pile-dwelling culture in N-Italy as seen in the long-lasting palaeobotanical record of the Lavagnone lacustrine settlement. Open Workshop Socio-Environmental Dynamic over the last 12,000 years: the creation of Landscapes II, Kiel, Germany. Terra Nostra 2011/1, p. 51.
	Perego, R., Badino, F., Baioni, M., Jacomet, S., Ravazzi, C., 2010. The record of Staphylea pinnata L. from Bronze Age sites in Italy: early imported artefacts or native stands?. 15th Conference of the International Work Group for Palaeoethnobotany, Wilhelmshaven, Germany. Terra Nostra 2010/2, p. 66.
	Perego, R., Jacomet, S., 2013. New finds of the new glume wheat type from Early Bronze Age pile-dwellings in northern Italy. 16th Conference of the International Work Group for Palaeoethnobotany, Thessaloniki, Greece. Abstracts Book, p. 190.
	Perego, R., Jacomet, S., Kühn, M., Ravazzi, C., Wick, L., Zanon, M., 2012. A comparative analysis of plant macroremains, pollen and coprolites from Early Bronze Age cultural layers of Lavagnone pile-dwelling (N-Italy). 18th Annual Meeting of the European Association of Archaeologists, Helsinki, Finland, p. 218.
	Perego, R., Kuhn, M., Jacomet, S., 2007. New archaeobotanical data from northern italy: preliminary results from the bronze age site of Lavagnone (Desenzano del Garda, Brescia). 14th Symposium of the International Work Group for Palaeoethnobotany, Krakow, Polonia.
	Pescini, V., Montanari, C.A., Moreno, D.T., 2019. Multi-proxy record of environmental changes and past land use practices in a Mediterranean landscape: The Punta Mesco cape (Liguria - Italy) between the 15th and 20th century. Quaternary International 463, 376-390.
	Pessina, A., Fiappo, G.C., Rottoli, M., 2004. Un sito neolitico a Pavia di Udine. Nuovi dati sull’inizio dell’agricoltura in Friuli. Gortania 25, 73-94.
	Pfeifer, K., Oeggl, K., 2000. Analysis of the bast used by the Iceman as binding material. In: Bortenschlager, S., Oeggl, K. (Eds). The Iceman and his natural environment (The Man in the Ice, vol 4). Springer, Wien, pp. 69-76.
	Pini, R., 2004. Late Neolithic vegetation history at the pile dwelling site of Palù di Livenza (northeastern Italy). Journal of Quaternary Science 19(8), 769-781.
	Pini, R., Castellano, L., Perego, R., Ravazzi, C., Chiesa, S., De Amicis, M., 2016. Nuovi dati sulla storia ambientale del centro abitato di Bergamo Alta tra la fase arcaica dell’eta del Bronzo e il Medioevo. Stratigrafia, paleoecologia e archeobotanica dei depositi del Palazzo del Podesta (Piazza Vecchia). Ateneo Sci. Lett. Arti Bergamo 79, 349-371.
	Pini, R., Castellano, L., Perego, R., Ravazzi, C., in press-b. Dati archeobotanici stratigrafici dal sottosuolo dell'Hospitium Comunis Pergami (Città Alta di Bergamo). NSAL (2010/2011).
	Pini, R., Guerreschi, A., Raiteri, L., Ravazzi, C., in press-a. Preistoria degli ambienti d'alta quota in Valle d’Aosta. Primi risultati di indagini paleobotaniche e archeologiche sull'altopiano del Monte Fallère. Bulletin d’Etudes Prehistoriques et Archéologiques Alpines 23-24.
	Pini, R., Ravazzi, C., 2009. Boschi, colture e pascoli nella media Valtellina durante gli ultimi 7 mila anni. Informatore Archeologico Valtellinese 7, 73-81.
	Pini, R., Ravazzi, C., 2010. Studio pollinico e micromorfologico per la realizzazione del Parco Archeologico nell’Area Megalitica di Via Saint Martin de Corléans, Aosta. Relazione finale. Rapporto interno C.N.R.-IDPA, Incarico della Regione Autonoma Valle d'Aosta.
	Pini, R., Ravazzi, C., Perego, R., Castellano, L., 2011. Indagini stratigrafiche e paleobotaniche nell’area di scavo “Fimon - Le Fratte” (anno 2011). Rapporto interno C.N.R.-IDPA.
	Pini, R., Ravazzi, C., Vignola, P., 2001. Origine, età ed evoluzione ambientale tardo romana della Piana di Bondo (Val Bregaglia). In: Pasquarè, G. (Ed.), Tettonica recente e instabilità di versante nelle Alpi Centrali. Fondazione Cariplo, CNR I.D.P.A., Milano, pp. 175-191.
	Pinton, V., Carrara, N., 2007. La collezione della palafitta di Ledro del Museo di Antropologia dell’Università di Padova: ricostruzione del paleo ambiente. In: Thun Hohenstein, U. (Ed.), Annali dell’Università degli Studi di Ferrara – Museologia Scientifica e Naturalistica, Special Volume. Università degli Studi di Ferrara, pp. 11-14.
	Pittau, P., Lugliè, C., Buosi, C., Sanna, I., Del Rio, M., 2012. Palynological interpretation of the Early Neolithic coastal open-air site at Sa Punta (central-western Sardinia, Italy). Journal of Archaeological Sciences 39, 1260-1270.
	Poggiani Keller, R., Baioni, M., Martini, F., Lo Vetro, D., 2002. Monte Covolo tra Tardoneolitico ed età del Rame. Strutture e materiali degli scavi 1998-1999. In: AA.VV. (Eds.), Il declino del mondo Neolitico. Ricerche in Italia centro-settentrionale fra aspetti peninsulari, occidentali e nord-alpini. Quaderni del Museo Archeologico del Friuli Occidentale 4, pp. 311-324.
	Poggiani Keller, R., Castiglioni, E., Leoni, V., 2006a. Lovere (BG) - Colle del Lazzaretto, Via Decio Celeri. Insediamento pluristratificato dal Neolitico tardo/prima età del Rame al Bronzo Finale. In: Baioni, M., Poggiani Keller, R. (Eds.), Il bicchiere campaniforme: dal simbolo alla vita quotidiana. Aspetti insediativi nella Lombardia centro-orientale di un fenomeno culturale Europeo del III mi…
	Poggiani Keller, R., Cottini, M., Fusco, V., Leonini, V., Massari, A., Simonetti, F. 2006b. Brescia - S. Polo. Abitato campaniforme. In: Baioni, M., Poggiani Keller, R. (Eds.), Il bicchiere campaniforme: dal simbolo alla vita quotidiana. Aspetti insediativi nella Lombardia centro-orientale di un fenomeno culturale Europeo del III millennio a.C. Annali del Museo di Gavardo 20, pp. 121-148.
	Poggiani Keller, R., Ruggiero, M.G., Chiesa, S., Deaddis, M., Pini, R., Ravazzi, C., 2005. Parco Archeologico Nazionale dei Massi di Cemmo. I Parchi d’Arte Rupestre di Capo di Ponte. Guida ai percorsi di visita. Tipografia Camuna, Breno.
	Primavera M., 2013. Roca. Le indagini archeobotaniche del saggio IX: un contributo alla ricostruzione del paleo ambiente in epoca protostorica. Annali della Scuola Normale Superiore di Pisa 5, Classe di Lettere e Filosofia, pp. 115-128.
	Primavera, M., 2008. I dati archeobotanici della sepoltura neolitica di Carpignano (LE): alcune considerazioni. In: D’Andria, F, De Grossi Mazzorin, J., Fiorentino, G. (Eds.), Uomini, Piante ed Animali nella dimensione del sacro. Beni Archeologici - Conoscenza e Tecnologia, BACT 6. Edipuglia, Bari, pp. 193-200.
	Primavera, M., 2011. Frammenti di paesaggio da Rocavecchia e lineamenti dinamici dell’ambiente e del clima durante l’età del Bronzo in Puglia. Specialization Thesis, Scuola di Specializzazione in Beni Archeologici “Dinu Adamesteanu”, Università del Salento. Lecce, Italy.
	Primavera, M., Fiorentino, G., 2011. Archaeobotany as an In-Site/Off-Site tool for paleoenvironmental research at Pulo di Molfetta (Puglia, South-Eastern Italy). In: Turbanti-Memmi, I. (Ed.), Proceedings of the 37th International Symposium on Archaeometry. Springer Verlag, Berlin, pp. 421-426.
	Primavera, M., Fiorentino, G., 2012. I resti vegetali delle postierle B e C. In: Scarano, T., Roca, I. (Eds.), Le fortificazioni della media età del Bronzo. Strutture, contesti, materiali. Claudio Grenzi Editore, Foggia, pp. 352-358.
	Primavera, M., Fiorentino, G., Colaianni, G., 2012. Il combustibile delle attività metallurgiche nelle forge di Lecce tardo-antica: caratteristiche della vegetazione e sfruttamento dell’ambiente. In: Giardino, C. (Ed.), Archeometallurgia: dalla conoscenza alla fruizione. BACT 8. Edipuglia, Bari, pp. 321-331.
	Primavera, M., Fiorentino, G., in press. Lo sfruttamento delle risorse forestali in relazione all’attività mineraria di Grotta della Monaca: il contributo dell’antracologia. In: La Rocca, F. (Ed.), La Grotta della Monaca nell’alta valle dell’Esaro. Un’indagine speleo-archeologica nella Calabria settentrionale. Centro Regionale di Speleologia “Enzo dei Medici”.
	Primavera, M., Heiss, A. G., Valamoti, M. S., Quarta, G., Masieri, M., Fiorentino, G., 2019. Inside sacrificial cakes: plant components and production processes of food offerings at the Demeter and Persephone sanctuary of Monte Papalucio (Oria, southern Italy). Archaeological and Anthropological Sciences 11(4), 1273–1287.
	Provesi, I., 2017/2018. Analisi carpologiche del sito di Pieve di Carpegna (PU): informazioni su un contesto marchigiano dell’Età del Bronzo – Laurea magistrale interateneo in Quaternario, Preistoria e Archeologia, Università di Ferrara – relatore: Giovanna Bosi; correlatori: Andrea Cardarelli, Rossella Rinaldi.
	Putzer, A., Festi, D., Edlmair, S., Oeggl, K., 2016. The development of human activity in the high altitudes of the Schnals Valley (South Tyrol/Italy) from the Mesolithic to modern periods. Journal of Archaeological Science: Reports 6, 136–147.
FIRST_AUTHOR: R
	Radi, G., Berton, A., Castiglioni, E., Rottoli, M., 2001. Le Coste, stazione dell’età dei metalli (Ortucchio). In: Grossi, G., Irti, U., Malandra, C. (Eds.), Il Fucino e le aree limitrofe dell’antichità. Atti del II Convegno di Archeologia in ricordo di Antonio Mario Radmilli e Giuliano Cremonesi, Museo di Preistoria, Celano-Paludi. Archeoclub d’Italia, Sezione della Marsica, Avezzano, pp. 110-12…
	Radina, F., D'Oronzo, C., Fiorentino, G., Gaio, G., Matarrese, O., Pizzarelli, A., Pofi, G., Praticò, G., Sicolo, M., Tenore, A., Vitale, V., 2012. L'insediamento nell'Alta Murgia (Andria, Minervino Murge, Spinazzola) tra media età del Bronzo e I età del Ferro. Atti 47° Riunione Scientifica IIPP. Ostuni-Brindisi, Italy.
	Radina, F., Sivilli, S., Alhaique, F., Fiorentino, G., D'Oronzo, C., 2011. L'insediamento neolitico nella media valle ofantina: l’area di Palata (Canosa di Puglia). Origini 33, Nuova Serie V, Gangemi Editore, Roma, pp. 107-156.
	Ramsay, S., 2012. Charcoal Remains. In R. Leighton (a c.), Prehistoric Houses at Morgantina (Accordia Specialist Studies on Italy 15), London, pp. 177-178.
	Rattighieri, E., Florenzano, A., Mercuri, A.M., Levi, S.T., 2010. Una ricostruzione archeoambientale del sito di San Vincenzo, villaggio del bronzo a Stromboli. Atti Società dei Naturalisti e Matematici di Modena 141, 219-230.
	Rattighieri, E., Florenzano, A., Mercuri, A.M., Levi, S.T., 2012. Palinologia applicata al sito di San Vincenzo - Stromboli (Bronzo Medio) per uno studio di ricostruzione archeoambientale. Atti VII Convegno Nazionale di Archeometria - AIAr, Modena. Pàtron Editore, Bologna, pp. 442-450.
	Rattighieri, E., Forlani, L., Mercuri, A.M., Montecchi, M.C., Bosi, G., 2014. Il paesaggio vegetale della necropoli di Casinalbo secondo la ricerca archeobotanica su polline e carbone. In: Cardarelli, A. (Ed.), La necropoli della Terramara di Casinalbo. All’Insegna del Giglio, Firenze, pp. 783-793. EAN: 9788878145375
	Rattighieri, E., Mercuri, A.M., 2020. Palynology from Molino San Vincenzo site in Tuscany. In: G. Schörner (ed) Vienna Orme and Pesa Valley Project. Proceedings of the International Workshop, Vienna, Austria, 22-23.06.2018. Roman Rural Landscapes Series | volume 01, pp. 99-112. ISBN (print): 978-3-903351-00-4
	Rattighieri, E., Rinaldi, R., Mercuri, A.M., Bowes, K., 2013. Land use from seasonal archaeological sites: the archaeobotanical evidence of small Roman farmhouses in Cinigiano, south-eastern Tuscany - central Italy. Annali di Botanica 3, 59-67.
	Rattighieri, E., Torri, P., Mercuri, A.M., 2019. Report on pollen analyses from the site of Agorà-Morgantina in Sicily (sampling season 2018), unpublished.
	Ravazzi, C., 2000. Studio pollinico di un focolare neolitico a Casale (Prealpi Lombarde, Bergamo). Tafonomia e interpretazione paleo ambientale. Natura Bresciana 32, 23-33.
	Ravazzi, C., Cremaschi, M., Forlani, L., 2004. Studio archeobotanico della terramara S. Rosa di Poviglio (RE). Nuovi dati e analisi floristica e sintassonomica della vegetazione nell’età del Bronzo. In: Bernabò Brea, M., Cremaschi, M. (Eds.), Gli scavi nell’abitato piccolo della Terramara Santa Rosa di Poviglio (Reggio nell'Emilia). Istituto italiano di Preistoria e Protostoria, Firenze, pp. 703-…
	Ravazzi, C., Marchetti, M., Zanon, M., Perego, R., Castellano, L., Deaddis, M., De Amicis, M., Fredella, C., Margaritora, D., de Marinis, R.C., Quirino, T., 2011. Lake evolution since the Bronze Age in the lower Mincio River valley and the Forcello Etruscan harbour (Central Po Plain). Italian Journal of Quaternary Sciences 24, 202-204.
	Ravazzi, C., Pini, R., 2013. Clima, vegetazione forestale e alpeggio tra la fine del Neolitico e l'inizio dell'Età del Bronzo nelle Alpi e in Pianura Padana. In: De Marinis, R.C. (Ed.), La Pianura Padana e le Alpi al tempo di Ötzi. Compagnia della Stampa, Massetti Rodella Editori, pp. 69-86.
	Ravazzi, C., Pini, R., De Amicis, M., Castellano, L., Comolli, R., Abu El Khair, D., Furlanetto, G., Marsetti, D., Perego, R., 2020. Paleoecological archives unraveling the early land-use history at the emergence of the Bronze Age settlement of Bergamo (Italian Alps). Review of Palaeobotany and Palynology 276 (2020) 104205. https://doi.org/10.1016/j.revpalbo.2020.104205
	Ravazzi, C., Valsecchi, V., 2001. Saggio di analisi pollinica nel sito di Castellaro del Vhò di Piadena. In: Frontini, P. (Ed.), Castellaro del Vhò. Campagne di Scavo 1996-1999. Milano, pp. 197-202.
	Ravazzi, C., Vescovi, E., 2009. Le testimonianze fossili della riforestazione del Cansiglio al termine dell’ultima glaciazione. In: Peresani, M., Ravazzi, C. (Eds.), Le foreste dei cacciatori paleolitici. Suppl. al Bollettino della Società Naturalisti Silvia Zenari, Pordenone, pp. 65-96.
	Rinaldi, R., 2010. Archeobotanica del Periodo Romano nell’area di Modena nel quadro delle conoscenze archeobotaniche nell’ambito emiliano-romagnolo. Ph.D. Thesis, Università di Modena e Reggio Emilia. Modena, Italy.
	Rinaldi, R., Bandini Mazzanti, M., Bosi, G., 2013. Archaeobotany in urban sites: the case of Mutina. Annali di Botanica 3, 217-230.
	Rinaldi, R., Bosi, G., Bandini Mazzanti, M., 2010. Prime analisi carpologiche nel sito di Montegibbio. In: Guandalini, F., Labate, D. (Eds.), L'insediamento di Montegibbio: una ricerca interdisciplinare per l'archeologia. Quaderni Archeologia dell'Emilia Romagna 26. All'Insegna del Giglio, Firenze, pp. 77-81.
	Rinaldi, R., Bosi, G., Bandini Mazzanti, M., 2011. I semi/frutti tra l’Età del Ferro e il Periodo tardoantico. In: Labate, D., Locatelli, D. (Eds.), L'insediamento etrusco e romano di Baggiovara (MO). Quaderni Archeologia dell'Emilia Romagna 27. All'Insegna del Giglio, Firenze, pp. 103-108.
	Rinaldi, R., Bosi, G., Bandini Mazzanti, M., 2017. Offerte vegetali nei contesti funerari. . In: Labate, D., Malnati, L. (eds) Parco Novi Sad di Modena: dallo scavo al parco archeologico. Quaderni di Archeologia dell’Emilia Romagna 36. All’Insegna del Giglio, Firenze, pp. 191-195. ISBN: 9788878148185
	Riso, F., Bosi, G., 2016. Modena, loc. Marzaglia, Cava Corpus Domini. Le analisi archeobotaniche di una piccola necropoli rurale di età romana. Atti e Memorie Deputazione di Storia Patria per le antiche provincie modenesi Serie XI, vol. XXXVIII, 18-20.
	Riso, F.M., Bosi, G., 2017. Le analisi archeobotaniche del sarcofago di Piazza Grande (Modena). In: Mariotti, V., Neri, D., Pancaldi, P. (eds.), Uomini e dei, vol. 1. Edizioni Scientifiche Phoenix Company, S. Giovanni in Persiceto (BO), pp. 217-221.
	Robinson, M, Rowan, E., 2015. Roman Food Remains in Archaeology and the Contents of a Roman Sewer at Herculaneum. In: Wilkins, J., Nadeau, R. A Companion to Food in the Ancient World, pp. 105-115. John Wiley & Sons, Ltd. Print ISBN:9781405179409
	Robinson, M., 2002. Domestic burnt offerings and sacrificesat Roman and pre-Roman Pompeii, Italy. Vegetation History and Archaeobotany 11, 93-99.
	Rollo, F., Ubaldi, M., Ermini, L., Marota, I., 2002. Ötzi’s last meals: DNA analysis of the intestinal content of the Neolithic glacier mummy from the Alps. Proceedings of the National Academy of Sciences 99, 12594-12599.
	Rottoli, M., 1987. Reperti vegetali e alimentari. In: Passi Pytcher, L. (Ed.), Sub ascia, una necropoli romana a Nave. Panini Franco Cosimo, Modena, pp. 107-113.
	Rottoli, M., 1988. I reperti lignei. In: Mutti, A., et alii (Eds.), La terramara di Castione Marchesi. Studi e documenti di Archeologia V, 209-282.
	Rottoli, M., 1993. “La Marmotta", Anguillara Sabazia (RM). Scavi 1989. Analisi paletnobotaniche: prime risultanze. Appendice 1. In: Fugazzola Delpino, M.A., et alii (Eds.), La Marmotta (Anguillara Sabazia, RM). Scavi 1989. Un abitato perilacustre di età neolitica. Bullettino di Paletnologia Italiana 84, Nuova Serie II, Roma, pp. 305-315.
	Rottoli, M., 1995. Analisi dei resti vegetali. In: Sena Chiesa, G., Lavizzari Pedrazzini, M.P. (Eds.), Angera Romana. Scavi nell’abitato 1980-1986, vol. 2. Milano, pp. 499-506.
	Rottoli, M., 1996a. I resti vegetali. In: Passi Pitcher, L. (Ed.), Bedriacum. Ricerche archeologiche a Calvatone 1.1. ET Edizioni, Milano, pp. 49-52.
	Rottoli, M., 1996b. La tecnica edilizia. In: Passi Pitcher, L. (Ed.), Bedriacum. Ricerche archeologiche a Calvatone 1.1. ET Edizioni, Milano, pp. 161-170.
	Rottoli, M., 1997a. I resti botanici. In: Frontini, P. (Ed.), Castellaro del Vhò. Campagna di scavo 1995. Comune di Milano, Settore Cultura e Spettacolo, Raccolte Archeologiche e Numismatiche, pp. 141-158.
	Rottoli, M., 1997b. I legni della terramara di Castione Marchesi. In: Bernabò Brea, M., Cardarelli, A., Cremaschi, M. (Eds.), Le terramare. La più antica civiltà padana. Electa, Firenze, pp. 481-486.
	Rottoli, M., 1997c. I resti vegetali. In: Borghi-Jovino, M., Chiaramonte Trerè, C. (Eds.), Tarquinia. Testimonianze archeologiche e ricostruzione storica. Scavi sistematici nell’abitato. L’Erma di Bretschneider, Roma, pp.92-99.
	Rottoli, M., 1998. I resti botanici. In: Ghiroldi, A. (Ed.), Sirmione (BS) Via Antiche Mura 11. Villa romana. Soprintendenza Archeologica della Lombardia-Notiziario 1995-97, pp. 120-121.
	Rottoli, M., 1999a. I resti vegetali si Sammardenchia - Cûeis (Udine), insediamento del Neolitico antico. In: Ferrari, A., Pessina, A. (Eds.), Sammardenchia - Cûeis. Contributi per la conoscenza di una comunità del primo neolitico. Pubblicazione n. 41, Edizioni del Museo Friulano di Storia Naturale, Udine, pp. 307-326.
	Rottoli, M., 1999b. Le analisi archeobotaniche. In: Poggiani Keller, R. (Ed.), Scarceta di Manciano (GR) Un centro abitativo e artigianale dell’età del Bronzo sulle rive del Fiora. Comune di Manciano, Museo di Preistoria e Protostoria della Valle del Fiume Fiora, pp. 151-157.
	Rottoli, M., 2001a. Analisi archeobotaniche: i macroresti vegetali. In: Frontini, P. (Ed.), Castellaro del Vhò. Campagne di scavo 1996-1999. Comune di Milano, Settore Cultura Musei e Mostre, Raccolte Archeologiche e Numismatiche, pp. 175-195.
	Rottoli, M., 2001b. Materiali archeobiologici. Resti vegetali e frammenti di parete in terra cruda. In: Durante, A.M. (Ed.), Lavori in corso, Città antica di Luna. Analisi e Restauri. Luna editore, La Spezia, pp. 84-89.
	Rottoli, M., 2001c. Appendice 2. Analisi preliminare dei resti vegetali. In: Medri, M. (Ed.), Scavo in due Insulae dei Quartieri Nord di Aquileia. Campagne 1995-2000. Rapporto preliminare. Aquileia Nostra LXXI, pp. 345-354.
	Rottoli, M., 2001d. Analisi botaniche. In: Moretti Sgubini, A.M. (Ed.), Tarquinia Etrusca. Una nuova storia. Catalogo della Mostra, Soprintendenza Archeologica per l’Etruria Meridionale. L’Erma di Bretschneider, Roma, pp. 59-61.
	Rottoli, M., 2002. Zafferanone selvatico (Carthamus lanatus) e cardo della Madonna (Silybum marianum), piante raccolte o coltivate nel Neolitico antico a “La Marmotta”?. Bullettino di Paletnologia Italiana 91-92, 47-61.
	Rottoli, M., 2005a. Inventario del microscavo. In: Rossignani, M.P., Sannazaro, M., Legrottaglie, G. (Eds.), La signora del sarcofago. Una sepoltura di rango nella necropoli dell’Università Cattolica. Contributi di Archeologia 4, Vita e Pensiero. Milano, pp. 299-325.
	Rottoli, M., 2005b. Un nuovo frumento vestito nei siti neolitici del Friuli-Venezia Giulia (Italia nord orientale). Gortania 26, 67-78.
	Rottoli, M., 2005c. Le analisi archeobotaniche a Tarquinia: i resti vegetali in due contesti del “Complesso Monumentale”. In: Bonghi Jovino, M., Chiesa, F. (Eds.), Offerte dal regno vegetale e dal regno animale nelle manifestazioni del sacro. Atti dell’incontro si Studio, Milano. Tarchna - Supplementi 1. L’erma di Bretschneider, Roma, pp. 113-126.
	Rottoli, M., 2011. I resti botanici. In: Tiberi, I. (Ed.), Serra Cicora tra VI e V millennio a.C. Origines 32, Firenze, pp. 165-172.
	Rottoli, M., 2013. La storia della vegetazione e dell’agricoltura nell’area del Sommolago: i dati palinologici e archeobotanici. In: Brogiolo, G.P. (Ed.), APSAT 3. Paesaggio storici del Sommolago. SAP Società Archeologica srl, Mantova, pp. 53-66.
	Rottoli, M., 2015. I resti paleobotanici. In: Bruttomesso, A. (ed.), La necropoli romana della bretella autostradale di Alte Ceccato. Montecchio Maggiore (VI), pp. 43-44.
	Rottoli, M., 2018. L’ambiente e l’agricoltura ad Aquileia: le indicazioni fornite dai macroresti botanici dello scavo. In: Maggi, P., Maselli Scotti, F., Pesavento Mattioli, S., Zulini, E. (Eds.), Lo scavo di Canale Anfora (2004-2005). Materiali per Aquileia, Scavi di Aquileia IV. Editreg, Trieste, pp 41-51
	Rottoli, M., 2019. Analisi archeobotaniche: agricoltura, raccolta e uso del legno. In: Steffè G., Degasperi N. (esd.) Il villaggio neolitico di Lugo di Romagna - Fornace Gattelli. Strutture Ambiente Culture. Firenze 2019, ISBN 978-88-6045-074-6.
	Rottoli, M., 2019. Analisi archeobotaniche: agricoltura, raccolta e uso del legno. In: Steffè, G., Degasperi, N. (eds), Il villaggio neolitico di Lugo di Romagna-Fornace Gattelli. Strutture Ambiente Culture. ORIGINES 34 - Studi e materiali pubblicati a cura dell’Istituto Italiano di Preistoria e Protostoria. Firenze. ISBN 978-88-6045-074-6.
	Rottoli, M., Castiglioni, E., 2009a. Prehistory of plant growing and collecting in Northern Italy, based on seed remains from the Early Neolithic to the Chalcolithic (c. 5600 - 2100 cal B.C.). Vegetation History and Archaeobotany 18(1), 91-103.
	Rottoli, M., Castiglioni, E., 2009b. Indagini sui resti vegetali macroscopici. In: Bernabò Brea, M., Cremaschi, M. (Eds.), Acqua e civiltà nelle Terramare. La vasca votiva di Noceto. Università degli Studi di Milano, Milano, pp. 152-163.
	Rottoli, M., Castiglioni, E., 2011. Plant offerings from Roman cremations in northern Italy: a review. Vegetation History and Archaeobotany 20(5), 495-506.
	Rottoli, M., Castiglioni, E., 2012. I resti organici dalle sepolture (legni, tessuti e cuoi). In: Lusuardi Siena, S., Giostra, C. (Eds.), Archeologia medievale a Trezzo sull’Adda. Il sepolcreto longobardo e l’oratorio di San Martino. Le chiese di S. Stefano e San Michele in Sallianense. Contributi di Archeologia 5, Vita e Pensiero. Milano, pp. 308-320.
	Rottoli, M., Castiglioni, E., 2015a. I semi e i frutti delle dispense. In: Grassi, B., Miedico, C. (eds.), Il profumo del pane e delle castagne. Dai semi di Cislago ai panini di Angera. Parte I: la villa rustica di Cislago, i resti organici e il paesaggio agro-alimentare in età romana. Lavrano Editore, Arona, pp. 41-54.
	Rottoli, M., Castiglioni, E., 2015b. Il pane in età romana. I panini di Angera: un’offerta degna di particolare attenzione. Un confronto con altri ritrovamenti archeologici. In: Grassi B, Miedico C (eds) Il profumo del pane e delle castagne. Dai semi di Cislago ai panini di Angera. Parte II: i panini di Angera: pane integrale lievitato. Lavrano Editore, Arona, pp. 59-66.
	Rottoli, M., Cottini, M. 2011. Le piante nei riti. In: Tirelli, M. (Ed.), Altino antica. Dai Veneti a Venezia. Marsilio, Venezia, p. 90.
	Rottoli, M., Fugazzola Delpino, M.A., 2000. Lauro-Carpinetum: a particular forest formation in the Roman countryside; archaeological dta and actual diffusion. In AA.VV. (Eds.), Nouvelles approches méthodologiques, histoire de la végétation et des usages du bois depuis la Préhistoire. Second Colloque International d’Anthracologie, Paris. Résumés, C.N.R.S., Paris.
	Rottoli, M., Motella De Carlo, S., 2004. I resti antracologici e lignei della terramara Santa Rosa di Poviglio. In: Bernabò Brea, M.A., Cremaschi, M. (Eds.), Il villaggio piccolo della terramara di Santa Rosa di Poviglio. Origines, Firenze, pp. 737-742.
	Rottoli, M., Negri, S., 1998. I resti vegetali carbonizzati. In: Giannichedda, E. (Ed.), Filattiera-Sorano: l’insediamento di età romana e tardo antica - Scavi 1986-1995. Firenze, pp. 198-212.
	Rottoli, M., Regola, E., in press. Le analisi botaniche sull’insediamento di Parma via Guidorossi. In: Maggi, R., Bernabò Brea, M. (Eds.), Atti del Convegno di Finale “Il Neolitico medio in Italia”, Finale Ligure.
	Roubis, D., Sogliani, F., Mercuri, A.M., Accorsi, C.A., Bandini Mazzanti, M., Bosi, G., Florenzano, A., Massamba N'siala, I., 2009. Exploiting a monastic territory: a multy-disciplinary approach using GIS and pollen analysis to study the evolution of medieval landscape of the Jure Vetere monastery (Calabria - Italy). In: Morel, J.P., Mercuri, A.M. (Eds.), Plants and Culture: seeds of the Cultural…
	Rowan, E., 2017. Bioarchaeological preservation and non-elite diet in the Bay of Naples: An analysis of the food remains from the Cardo V sewer at the Roman site of Herculaneum. Environmental Archaeology, 22:3, 318-336, DOI: 10.1080/14614103.2016.1235077
	Ruas, M.P, 2013. Cultures et moissons à Fiorentino: etude des semences carbonisées. In: Piponnier, F., Calo Mariani, M.S., Beck, P., Laganara, C. (Eds.), Fiorentino ville désertée nel contesto della Capitanata medievale (ricerche 1982-1993). Collection de l’École Française de Rome 441, pp. 535-541.
	Rucco, A.A., Bosi, G., Torri, P., Mazzanti, M., Accorsi, C.A., Pellegrini, S., Lugli, S., in press. Geoarcheologia nel territorio di Nonantola (MO): studio geomorfologico, sedimentologico e archeobotanico dell’area dell’antica Selva Zena. Archeologia Medievale.
FIRST_AUTHOR: S
	Sabato, D., Peña-Chocarro, L., Ucchesu, M., Sarigu, M., Del Vais, C., Sanna, I., Bacchetta, G., 2019. New insights about economic plants during the 6th–2nd centuries BC in Sardinia, Italy. Vegetation History and Archaeobotany 28, 9–16.
	Sadori, L., 1993a. Analisi microscopiche dei resti di legno di oggetti provenienti dal lago di Mezzano. In: Petitti, P. (ed.), Vulcano a Mezzano. Insediamento e produzioni artigianali nella media valle del Fiora durante l'Età del Bronzo. Comune di Valentano-Museo Civico, Valentano (VT), p. 97.
	Sadori, L., 1993b. Analisi dei resti paleobotanici. Taras 13, 100-101.
	Sadori, L., 2018. The Lateglacial and Holocene vegetation and climate history of Lago di Mezzano (central Italy). Quaternary Science Reviews. https://doi.org/10.1016/j.quascirev.2018.09.004
	Sadori, L., Celauro, F., Gobbi, E., Masi, A., Paganelli, M., Petitti, P., Rossi, F., Sabato, D. 2013. A Medieval/Renaissance picture of common and aristocratic use of plants at Valentano (Northern Latium, central Italy). 16th Conference of the International Work Group for Palaeoethnobotany, Thessaloniki. Abstracts Book, pp. 156-157.
	Sadori, L., Giardini, M., 2007. Charcoal analysis, a method to study vegetation and climate of the Holocene: the case of Lago di Pergusa (Sicily, Italy). Geobios 40, 173-180.
	Sadori, L., Giardini, M., Giraudi, C., Mazzini, I., 2010b. The plant landscape of the imperial harbour of Rome. Journal of Archaeological Science 37, 3294-3305.
	Sadori, L., Giardini, M., Masi, A., 2007. Il paesaggio urbano e suburbano della Roma imperiale. Atti Società dei Naturalisti e Matematici di Modena 138, 253-270.
	Sadori, L., Giardini, M., Susanna, F. 2010a. The plant landscape as inferred from a basket of the Roman town of Privernum (Latium, central Italy). Plant Biosystems 144, 874-887.
	Sadori, L., Giraudi, C., Petitti, P., Ramrath, A., 2004. Human impact at Lago di Mezzano (central Italy) during the Bronze Age: a multidisciplinary approach. Quaternary International 113, 5-17.
	Sadori, L., Masci, L., 2019. Uno sguardo al passato della Sapienza. Il paesaggio della città universitaria in età repubblicana e imperiale. Palladio 63-64, pp. 27-34.
	Sadori, L., Masi, A., Giardini, M., Gobbi, E., Sabato, D., 2008. Plant remains from Roman Rome. Plants and Culture: Seeds of the Cultural Heritage of Europe, Trans-European Exhibition, http://www.plants-culture.unimore.it/italy_roma_exhibition.htm.
	Sadori, L., Mazzini, I., Pepe, C., Goiran, J. P., Pleuger, E., Ruscito, V., Salomon, F., Vittori, C. 2016. Palynology and ostracodology at the Roman port of ancient Ostia (Rome, Italy). The Holocene, 26(9), 1502-1512.
	Sadori, L., Narcisi, B., 2001. The Postglacial record of environmental history from Lago di Pergusa, Sicily. The Holocene 11, 655-670.
	Sadori, L., Ortu, E., Peyron, O., Zanchetta, G., Vannière, B., Desmet, M., Magny, M., 2013b. The last 7 millennia of vegetation and climate changes at Lago di Pergusa (central Sicily, Italy). Climate of the Past 9, 1969–1984.
	Sadori, L., Sabato, D., 2009. Plant remains from the burials of S. Sisto basilica (Montalto di Castro, central Italy). In: Morel, J.-P., Mercuri, A.M. (Eds.), Progetto PaCE- Plants and culture: seeds of the Cultural Heritage of Europe. PaCE, a project for Europe. Centro Universitario Europeo per i Beni Culturali Ravello. Edipuglia, Bari, pp. 121-127.
	Sadori, L., Susanna, F., 2005. Hints of economic change during the late Roman Empire period in central Italy: a study of charred plant remains from “La Fontanaccia”, near Rome. Vegetation History and Archaeobotany 14, 386-393.
	Sadori, L., Tanda, G., Follieri, M., 1989. Macrofossili vegetali provenienti dalla necropoli neolitica a domus de janas di Molia presso Illorai (Sassari). Giornale Botanico Italiano 123, 68.
	Salzani, L., Balista, C., Butta, P., Martinelli, N., Torri, P., Bosi, G., Mazzanti, M., Mercuri, A.M., Accorsi, C.A., Bertolini, M., Thun Hohenstein, U., 2018. La palafitta di Tombola di Cerea (VR). Lo scavo 1999. IpoTESI di Preistoria 10, 51-142. ISSN: 1974-7985.
	Scaife, R., 1997. Pollen analysis of the Laghetti del Crestoso corrie basin. In: Baroni, C., Biagi, P. (Eds.), Excavations at the high altitude Mesolithic site of Laghetti del Crestoso (Bovegno, Brescia - Northern Italy). Ateneo di Brescia, Accademia di Scienze Lettere ed Arti, pp. 64-77.
	Schmidl, A., Jacomet, S., Oeggl, K., 2007. Distribution patterns of cultivated plants in the Eastern Alps (Central Europe) during Iron Age. Journal of Archaeological Science 34, 243-254.
	Schmidl, A., Oeggl, K., 2005. Subsistence strategies of two Bronze Age hill-top settlements in the eastern Alps - Friaga/Bartholomäberg (Vorarlberg, Austria) and Ganglegg/Schluderns (South Tyrol, Italy). Vegetation History and Archaeobotany 14, 303-312.
	Schmidl, A., Oeggl, K., 2007. Ernährung und Wirtschaftsweise der Siedler am Ganglegg während der Bronze- und Eisenzeit - paläoethnobotanische Untersuchungen. In: Steiner, H. (Ed.), Die befestigte Siedlung am Ganglegg im Vinschgau - Südtirol. Amt für Bodendenkmäler, Bolzen, pp. 511-589.
	Schweingruber, F.H., 1984. Botanische Makroreste in Fiavè. In: R. Perini (a cura di), Scavi archeologici nella zona palafitticola di Fiavè-Carera. Provincia Autonoma di Trento.
	Sevink, J., Bakels, C.C., Attema, P.A.J., Di Vito, M.A., Arienzo, I., 2019. Holocene vegetation record of upland northern Calabria, Italy: Environmental change and human impact. The Holocene 29, 633–647.
	Shelton, C., 2009. Food, economy and identity in the Sangro River Valley, Abruzzo, Italy, 650 B.C.-A.D. 150. Boston University.
	Shriver-Rice, M., Stoddart, S., Mercuri, A.M, Florenzano, A., Trentacoste, A., 2023. Environmental Approaches to Etruscan Studies: Re-Visiting Negri 1927 Almost One Hundred Years Later. In: Forte M. (Ed.) Etruscan Archaeology: Technologies and Methods. Oxford University Press.
	Silvestri, E., Bellintani, P., Biagioni, S., Degasperi, N., Marchesini, M., Martinelli, N., Pignatelli, O., 2009. The smelting sites of Segonzano and Transacqua (Trentino-Italy): Archaeological and Archaeobotanical Data. 15th Annual Meeting of the European Association of Archaeologists, Riva del Garda-Trento, Italy. Abstracts book, p. 232.
	Solinas, F., 2008. Il Megaton delle meraviglie: culti ctoni ed offerte vegetali nell’area santuariale di Vaste-Piazza Dante (LE) nel corso del IV-III sec. a.C. In: D’Andria, F., De Grossi Mazzorin, J., Fiorentino, G. (Eds.), Uomini, Piante ed Animali nella dimensione del sacro. Beni Archeologici -Conoscenza e Tecnologia, BACT 6. Edipuglia, Bari, pp. 235-243.
	Speciale, C., D’Oronzo, C., Stellati, A., Fiorentino, G., 2016. Ubi minor… deinde summa? Archaeobotanical data from the prehistoric village of Filo Braccio (Filicudi, Aeolian Archipelago): Spatial analysis, crop production and paleoclimate reconstruction. Scienze dell'Antichità, 22(2), pp. 281-296.
	Starnini, E., Ghisotti, F., Girod, A., Nisbet, R., 2000. Nuovi dati sul Neolitico antico della Pianura Padana centrale dal sito di Isorella (Brescia). In: Pessina, A., Muscio,, G. (Eds.), La Neolitizzazione tra oriente e occidente. Atti del Convegno di Studi. Ed. Museo Friulano di Storia Naturale, pp. 231-255.
	Steiner, H., Heiss, A.G., 2005. Forschungen am Brandopferplatz von St. Walburg/Ulten (Südtirol). Archäologie Österreichs 16 (2), 27-29.
	Stellati, A., 2007. La conservazione del materiale organico su manufatti in metallo: processi di xilometabasi e metodologie di analisi. M.D. Thesis, Università del Salento. Lecce, Italy.
	Stellati, A., Colaianni, G., Fiorentino, G., Sebastiani, R., Contino, A., 2013a. Land use and crop production in the urban area of Rome: new data from the “Nuovo mercato” of Monte Testaccio (Rome, Italy). 16th Conference of the International Work Group for Palaeoethnobotany, Thessaloniki, Greece. Abstracts Book, pp. 158-159.
	Stellati, A., Fiorentino, G., 2011. Fuel wood use in a lime kiln at Egnathia (South-eastern Italy) during Late Antiquity. Saguntum 11, 161-162.
	Stellati, A., Fiorentino, G., Longobardi, F., Casiello, G., Cassano, R., Fioriello, S.C., 2013b. The application of stable isotopes analyses on cereal caryopses as a tool to discriminate the crop provenience at Late Antiquity harbour of Egnathia. 16th Conference of the International Work Group for Palaeoethnobotany, Thessaloniki, Greece. Abstracts Book, p. 125.
	Stika, H.P., 2004. 2004 Preliminary Report on the Archeobotanical Remains (2003 Season) from Monte Polizzo (Sixth-Fourth Century B.C. and Twelfth Century AD.) and Salemi (Fifth and Fourth Century B.C.). In: Morris, I., Jackman, T., Garnand, B., Tusa, B. (Eds.), Stanford University Excavations on the Acropolis of Monte Polizzo, Sicily, IV: Preliminary Reports on the 2003 Season. Memoirs of the Ame…
	Stika, H.P., Heiss, A., Zach, B., 2008. Plant remains from the early Iron-Age in western Sicily: differences in subsistence strategies of Greek and Elymian sites. Vegetation History and Archaeobotany 17(1), 139-148.
	Stika, H.P., Heiss, A.G., 2013. Seeds from the Fire.Charred Plant Remains from Kristian Kristiansen´s excavations in Sweden, Denmark, Hungary and Sicily. In: Bergerbrant, S., Sabatini, S. (Ed.), Counterpoint: Essays in Archaeology and Heritage Studies in Honour of Professor Kristian Kristiansen. BAR International Series 2508, Archaeopress, Oxford, pp. 77-86.
	Stranieri, G., Fiorentino, G., Grasso, A.M., Napoletano, C.H., 2009. Organizzazione e trasformazioni dei paesaggi agrari medievali nel Salento. Un approccio archeologico e archeobotanico allo studio di una delimitazione agraria in pietra a secco (Sava - Taranto). Archeologia Medievale 36, 259-271.
	Susanna, F., 2013. 2.15 Studio archeobotanico di macroresti provenienti dal sito di Santa Severa. Primi risultati. In: Enei, F. (Ed.), Santa Severa. Tra leggenda e realtà storica. Pyrgi e il Castello di Santa Severa alla luce delle recenti scoperte. Ceccarelli, Grotte di Castro (VT), pp. 234-236.
FIRST_AUTHOR: T
	Tagliacozzo, A., Fiore, I., Rottoli, M., 2011. Animali e piante. In: Tirelli, M. (Ed.), Altino antica. Dai Veneti a Venezia. Marsilio, Venezia, pp.19-21.
	Tanda, G., Basciu, V., Paglietti, G., Peña-Chocarro, L., Ucchesu, M., Zedda, M., 2012. Grotta di Monte Meana (Santadi, Carbonia-Iglesias), campagne di scavo 2008-2009. Notizia preliminare. Atti 44° Riunione Scientifica IIPP, Cagliari, Barumini, Sassari. Firenze, pp. 635-642.
	Tecchiati, U., Bassetti, M., Castiglioni, E., Degasperi, N., Fontana, A., Marrazzo, D., Mazzucchi, A., Micheli, R., Spinelli, A., Rottoli, M., 2011. Prinicipali risultati delle ricerche archeologiche nei siti della recente età del Ferro di Ortisei (Ciamp da Mauriz, Via Roma, Col de Flam). Ladinia XXV, 11-80.
	Tecchiati, U., Salzani, P., Gulino, F., Proserpio, B., Reggio, C., Putzolu, C., Rattighieri, E., Clò, E., Mercuri, A.M., Florenzano, A., 2022. Palaeoenvironment, settlement and land-use in the Late Neolithic –Bronze Age site of Colombare di Negrar di Valpolicella (N Italy, on-site). Quaternary 5, 50. https://doi.org/10.3390/quat5040050
	Terranova, F., 2004. L'insediamento dell'antica età del bronzo di Mursia e Pantelleria: studio paleobotanico e paletnobotanico. In Apparati musivi antichi nell'area del Mediterraneo: conservazione programmata e recupero. Contributi analitici alla Carta del Rischio. Atti del I convegno internazionale di studi “La materia e i segni della storia” (Piazza Armerina, 2003), pp. 435-444.
	Terranova, F., 2007. Indagini archeobotaniche. In: Meli, G. (Ed.), Progetto di recupero e conservazione della Villa Romana del Casale di Piazza Armerina. I quaderni di Palazzo Montalbo: I grandi Restauri 12/1. Regione siciliana, Assessorato BB.CC.AA e P.I., Dipartimento BB.CC.AA e E.P., Palermo, pp. 127-131.
	Terranova, F., 2009 (with the cooperation of Valenti, A.). Conoscenza e Valorizzazione della Villa del Casale in base ad indagini archeobotaniche su macroresti vegetali. Internal Report, Centro Regionale per la Progettazione e il Restauro, Regione Siciliana.
	Terranova, F., Accorsi, C.A., Bandini Mazzanti, M., Mercuri, A.M., Torri, P., Manicardi, E., Montecchi, M.C., Olmi, L., Rinaldi, R., Valenti, V., Benassi, F., Pensabene, P., Tusa, S., 2009. Indagini archeopalinologiche in Sicilia a Taormina, Piazza Armerina e Mozia. In: AA.VV. (Eds.), Scienza e patrimonio Culturale nel Mediterraneo. Diagnostica e Conservazione Esperienze e Proposte per una Carta …
	Thienemann, M., Masi, A., Kusch, S., Sadori, L., John, S., Francke, A., Wagner, B., Rethemeyer, J, 2017. Organic geochemical and palynological evidence for Holocene natural and anthropogenic environmental change at Lake Dojran (Macedonia/Greece). The Holocene 27(8), 1103-1114.
	Torri, P., Bosi, G., Florenzano, A., Bandini Mazzanti, M., 2018. Analisi palinologiche. In: Falini, P.E (ed.), Il giardino de la fontana di Sabbioneta. Un Progetto Guida per il giardino di Palazzo Giardino (I Giardini dei Gonzaga Vol. III). Del Gallo Editori, Spoleto, pp. 110-114.
	Torri, P., Fornaciari, R., Mercuri, A.M., 2019. Inferenze paleoambientali ed etnobotaniche dalla serie pollinica ‘FG-LUGO near-site’. In: Steffè G., Degasperi N. (esd.) Il villaggio neolitico di Lugo di Romagna - Fornace Gattelli. Strutture Ambiente Culture. Firenze 2019, ISBN 978-88-6045-074-6.
	Trocchi, T., Marchesini, M., Marvelli, S., Lambertini, F., 2014. La villa nel pozzo. Un insediamento rustico romano a Sant’Agata Bolognese. Finale Emilia (Modena).
FIRST_AUTHOR: U
	Uboldi, M., Caimi, R., Butta, P., Butti Ronchetti, F., Castiglioni, E., Di Martino, S., in press. Le ricerche archeologiche nel Castelliere sul Monte Caslè di Ramponio Verna. I reperti e i dati archeobiologici. Rivista Archeologica dell’antica provincia e diocesi di Como, Como.
	Ucchesu, M., 2014. Origini e diffusione dell’agricoltura in Sardegna: i resti vegetali dei siti archeologici. Ph.D. Thesis, Università di Cagliari. Cagliari, Italy.
	Ucchesu, M., in press. I resti vegetali del villaggio di Canelles (Zetadomus) - Selargius (Ca) Relazione preliminare. Quaderni della Soprintendenza Archeologica di Cagliari e Oristano.
	Ucchesu, M., Peña-Chocarro, L., Paglietti, G., Tanda, G., Pittau, P., Buosi, C., forthcoming. Bronze Age agriculture in Sardinia (Italy): the case of Monte Meana Cave (2nd mil BC). Journal of Archaeological Science.
	Ucchesu, M., Peña-Chocarro, L., Sabato, D., Tanda, G., 2015. Bronze Age subsistence in Sardinia, Italy: cultivated plants and wild resources. Vegetation History and Archaeobotany 24, 343-355.
	Ucchesu, M., Sau, S., Lugliè, C., 2017. Crop and wild plant exploitation in Italy during the Neolithic period: New data from Su Mulinu Mannu, Middle Neolithic site of Sardinia. Journal of Archaeological Science: Reports 14, 1-11.
FIRST_AUTHOR: V
	Vaccaro, E., Angelucci, D.E., Bassi, C., Buonopane, A., Florenzano, A., Marani, F., Matteazzi, M., Mercuri, A.M., Rattighieri, E., Sfacteria, M., Zambaldi, M., 2020. Il sito preromano e romano del Doss Penede (Nago-Torbole, TN): la campagna di scavo 2019. FOLD&R - The Journal of Fasti Online. www.fastionline.org/docs/FOLDER-it-2020-478.pdf. ISSN: 1828-3179.
	Vaccaro, E., Bowes, K., Ghisleni, M., Grey, C., Arnoldus-Huyzendveld, A., Cau Ontiveros, M.Á., Mercuri, A.M., Pecci, A., Rattigheri, E., Rinaldi, R., 2013. Excavating the Roman Peasant II: Excavations at Case Nuove, Cinigiano (GR), Papers of the British School in Rome 81, 129-179.
	Valsecchi, V., 2005. Holocene vegetation dynamics in the Northern Italian peninsula and in Syria using palaeoecological analyses: human impact on vegetation versus climate changes. PhD Thesis, University of Bern.
	Van de Noort, R., Whitehouse, D., Becker, M.J., Blagg, T., Burnett, D., Caruso,I., Claridge, A., Clark, G., Costantini, L., Hall Burke, B., Lyttelton, M., Napolitano, G., Patterson, H., Perkins, P., Rovelli, A., Sutherland, S., 2009. Excavations at Le Mura di Santo Stefano, Anguillara Sabazia. Papers of the British School at Rome 77, 159-223.
	Van Dommelen, P., De Bruijn, N., Loney, H., Puig Moragón, R., Roppa, A., 2008. Ceramica punica dal sito rurale di Truncu ’e Molas (Terralba, Sardegna). In: González, J., Ruggeri, P., Vismara, C., Zucca, R. (Eds.), L’Africa romana. Le ricchezze dell’Africa. Risorse, produzioni, scambi. Atti del XVII convegno di studio, Sevilla. Roma, pp. 1617-1626.
	Van Kampen, I., Rathje, A., Celant, A., Follieri, M., De Grossi Mazzorin, J., Minniti, C., 2005. The Pre-Republican Age Habitation Layers of the Via Sacra in Giacomo Boni’s Excavation of the Sepolcreto Arcaico. In: Attema, P., Nijboer, A., Zifferero, A. (Eds.), Communities and Settlements from the Neolithic to the Early Medieval Period. Proceedings of the 6th Conference of Italian Archaeology. Pa…
	Van Oyen, A., Tol, G.W., Vennarucci, R.G., Agostini, A., Serneels, V., Mercuri, A.M., Rattighieri, E., Benatti, A., 2022. Forging the Roman Rural Economy: A Blacksmithing Workshop and Its Tool Set at Marzuolo (Tuscany). American Journal of Archaeology 126 (1), 53-77. https://doi.org/10.1086/718180
	Vasarin, M., Miola, A., 2006. Tracce di attività orticole nel sito neolitico di Barbiano (Bolzano, Nord-Italia): uno studio palinologico. In: Mercuri, A.M., Baroni, R., Mariotti Lippi, M. (Eds.), Archeobotanica e alimentazione. Workshop, Firenze 18 dicembre 2006. Atti Società Naturalisti Matematici di Modena 137, pp. 260-273.
	Veal, R., 2009. The wood supply to Pompeii third century BC to AD 79: an environmental, historical and economic study based on charcoal analysis. Ph.D. Thesis, University of Sidney.
	Veal, R., 2012. From context to economy: charcoal as an archaeological interpretative tool. A case study from Pompei (3rdc.BC-AD79). In: Schrufer-Kolb, I. (Ed.), More than just numbers? The role of science in Roman archaeology. Journal Roman Archaeology Supp. 91, pp. 19-52.
	Veal, R., Thomson, G., 2008. Fuel supplies for Pompeii. Pre-Roman and Roman charcoals of the Casa delle Vestalli. In: Fiorentino, G., Magri, D. (Eds), Charcoals from the Past: Cultural and Palaeoenvironmental Implications. Proceedings of the Third International Meeting of Anthracology, Cavallino - Lecce (Italy). BAR 1807, pp. 287-297.
	Venturino Gambari, M., Gernione, P., Aimar, A., Zeme, A., Caramiello, R., 1993. Casalnoceto, loc. Cascina Cascinetta. Strutture di abitato del Neolitico medio. Quaderni della Soprintendenza Archeologica del Piemonte, Ministero per i beni culturali e ambientali 10, pp.195-197.
	Vidale, M., 2021. Le Fasi archeologiche del Saggio B e la cronologia assoluta. In: Vidale, M., Bergamini, S., Osti, G., Prillo, V.G., Reggio, C., Trevisan, F. (a cura di) I Pilastri della Terramara. Alle radici di economia società e ambiente nel territorio di Bondeno (vol. 1). AntiliA, Treviso, pp. 255-261.
	Vignola, C., Bonetto, J., Furlan, G., Mazza, M., Nicosia, C., Russo Ermolli, E., Sadori, L., 2022. At the origins of Pompeii: the plant landscape of the Sarno river floodplain from the first millennium BC to the AD 79 eruption. Vegetation History and Archaeobotany, 31, 171-186. doi: 10.1007/s00334-021-00847-w
	Villicich, R., Carra, M., 2009. Galeata (Forlì-Cesena), Villa di Teoderico. Ocnus Bologna 17, 184-189.
	Vittori Antisari, L., Bianchini, G., Cremonini, S., Di Giuseppe, D., Falsone, G., Marchesini, M., Marvelli, S., Vianello, G., 2016. Multidisciplinary study of a Lateglacial-Holocene sedimentary sequence near Bologna (Italy): insights on natural and anthropogenic impacts on the landscape dynamics. Journal of Soils and Sediments 16, 645-662.
FIRST_AUTHOR: W
	Webley, L., 1980. Plant cultivation at D85 (DW). In: Hodges, R., Barker, G., Wade, K. (Eds.), Excavation at D85 (Santa Maria in Civita) an early medieval hilltop settlement in Molise. Papers of the British School at Rome 48, pp. 96-97.
FIRST_AUTHOR: Z
	Zanon, M. Prime analisi palinologiche, in: Poggiani Keller, R. (Ed.), Contadini, Allevatori e Artigiani a Tosina Di Monzambano (Mn) Tra V e IV Millennio a.C. - Una Comunità Neolitica Nei Circuiti Padani e Veneti. Grafiche Tagliani Stampa e Comunicazione per Acherdo Edizioni, Calcinato (Bs)
	Zanon, M., Deaddis, M., de Marinis, R.C., Perego, R., Quirino, T., Ravazzi, C., 2010. The Etruscan establishments near Mantua in N-Italy: plant goods trade and early history of padanian forests exploiting since the Iron Age. 15th Conference of the International Work Group for Palaeoethnobotany, Wilhelmshaven, Germany. Terra Nostra 2010/2, p.100.
	Zanon, M., Unkel, I., Andersen, N., Kirleis, W. 2019. Palaeoenvironmental dynamics at the southern Alpine foothills between the Neolithic and the Bronze Age onset. A multi-proxy study from Bande di Cavriana (Mantua, Italy). Quaternary Science Reviews 221, 105891. https://doi.org/10.1016/j.quascirev.2019.105891
	Zappa, J., Degasperi, N., Bassetti, M., Florenzano, A., Torri, P., Servera-Vives, G., Mercuri, A.M., Micheli, R., 2023. Plants, fire and landscape at the prehistoric pile-dwelling village of Palù di Livenza (PaluON1), UNESCO site in the Italian Alps. Quaternary 6, 34. https://doi.org/10.3390/su15118807
	Zappa, J., Torri P., Mercuri, A.M., Rottoli, M., Castiglioni, E., Bassetti, M., Mottes, E., 2022b. Pollen as a tool to reconstruct environmental transformations and land use: case study from a cult area from the Copper and Bronze Age at Gardolo di Mezzo (TN). In: 117° Congresso della Società Botanica Italiana onlus - VIII International Plant Science Conference (IPSC); Bologna, 7-10 September 2022…
	Zappa, J., Torri, P., Mercuri, A.M., Florenzano, A., Rottoli, M., Castiglioni, E., Bassetti, M., Mottes, E., 2022c. Palynological analyses at Gardolo di Mezzo (TN): environmental transformations and land use in a cult area from the Copper and Bronze Age. In: Travaglini, A., De Franco, D. (Eds.), 5th MedPalynoS Symposium 16th AIA Congress Abstracts Book, pp. 25-27. Firenze, Italy. ISBN 978-88-9041…
	Zappa, J., Torri, P., Rottoli, M., Castiglioni, E., Bassetti, M., Mercuri, A.M., Mottes, E., 2022a. Archaeobotany (pollen, macroremains) and land use history of the Copper and Bronze Age site at Gardolo di Mezzo (Trento, Italy). IWGP 2022, 13-17 June 2022, Czech Republic.
