# Supplementary material for: BRAIN - Holocene archaeo-data for assessing plant-cultural diversity in Italy and other Mediterranean regions
Source: Sci Data. 2024 May 22;11:520. doi: 10.1038/s41597-024-03346-5 (PMC11111760; doi:10.1038/s41597-024-03346-5)
Supplement: Supplementary file 8 — Dataset 8 [file 41597_2024_3346_MOESM8_ESM.xlsx]

## Sheet: Abbreviations
Chrono-cultural phases		Plant records		Laboratories
M	Mesolithic	p	pollen	LPP-MO	Laboratorio di Palinologia e Paleobotanica - LPP, Dipartimento di Scienze della Vita, Università degli Studi di Modena e Reggio Emilia, Italy
N	Neolithic	npp	non-pollen palynomorphs	LPP-RM	Laboratorio di Paleobotanica e Palinologia, Dipartimento di Biologia Ambientale, Sapienza Università di Roma, Italy
Ch	Chalcolithic	cp	micro-charcoal particles	LA-MC-CO	Laboratorio di Archeobiologia - Musei Civici di Como, Italy
B	Bronze age	ph	phytoliths	LAP-LE	Laboratorio di Archeobotanica e Paleoecologia - LAP, Dipartimento di Beni Culturali, Università del Salento, Italy
I	Iron age	S/F	seeds and fruits	CCB-CA	Laboratorio Archeobotanica Centro Conservazione e Biodiversità - CCB, Università degli Studi di Cagliari, Italy
E-A	Etruscan-Archaic period	W	wood	LPP-CNR-IPDA-MI	Laboratorio di Palinologia e Paleoecologia, CNR I.D.P.A. Vegetation, Climate and Human Stratigraphy Research Group, Università Milano-Bicocca, Italy
H	Hellenistic period	Wt	wood tool	PL-BIO-FI	Laboratorio di Palinologia, Dipartimento di Biologia, Università degli Studi di Firenze, Italy
R	Roman age	C	charcoal	SVAL-NA	Laboratorio di Storia della Vegetazione e Anatomia del Legno - SVAL, Università di Napoli Federico II, Italy
R/Ma	Roman/Medieval ages	M	mould	LPA-GE	Laboratorio di Palinologia e Archeobotanica, Dipartimento per lo Studio del Territorio e delle sue Risorse (DIP.TE.RIS.), Università degli Studi di Genova, Italy
Ma	Medieval ages	T	textiles	UniTO-TO	Laboratorio di Palinologia, Dipartimento di Biologia Vegetale, Università di Torino, Italy
Re	Renaissance	Bk	basketry	UniBO-BO	Centro di Ricerca di Bioarcheologia, Università degli Studi di Bologna, Italy
Mo	Modern age	Ot	adobe, bread or similar food, leaves and microsporophylls, mastic, moss, plant tissues, ropes, straw, wick	LTP-TO	Laboratorio Torre Pellice, Torino, Italy
				UniPD-PD	Università degli Studi di Padova, Italy
				MAF-SV	Museo Archeologico del Finale, Istituto Int.le Studi Liguri, Italy
				CBME-MNAO-RM	Centro di Bioarcheologia e Microscopia Elettronica Museo Nazionale d'Arte Orientale 'Giuseppe Tucci'
				LPA-SGP-BO	Laboratorio di Palinologia e Archeobotanica, C.A.A. Giorgio Nicoli, Italy
				IPNA-CH	IPNA/IPAS Integrative Prehistory and Archaeological Science, University of Basel, Switzerland
				EEHA-RM-ES	Escuela Española de Historia y Arqueología en Roma, CSIC, Italy
				LAPE-CZ	Laboratory of Archaeobotany and Palaeoecology - LAPE, University of South Bohemia, Czech Republic
				RH-UCL-UK	Royal Holloway, University of London, United Kingdom
				Ot	Others
